# Supplementary material for: Francisella tularensis subsp. holarctica Releases Differentially Loaded Outer Membrane Vesicles Under Various Stress Conditions
Source: Front Microbiol. 2019 Oct 10;10:2304. doi: 10.3389/fmicb.2019.02304 (PMC6795709; doi:10.3389/fmicb.2019.02304)
Supplement: TABLE S1 — List of all proteins identified in OMV. [file Table_1.xlsx]

## Sheet: Suppl. table header
		Supplementary table 1.	List of all proteins identified in OMV. Proteins with OMV-enrichment factor > 4 are highlighted.

## Sheet: Supplementary table 1
Unique peptides	Sequence coverage [%]	Mol. weight [kDa]	Score	Intensity	Peptides 10-OMVa	Peptides 10-OMVb	Peptides 12-OMVa	Peptides 12-OMVb	Protein IDs	protein name	locus tag	gene	COG category	COG code	COG	COG name	COG definition	KEGG PATHWAY	KEGG definition	KO	eGG NOG HMM description	GO terms	Localization PSORT
19	70.9	19.477	323.31	76692000000	19	19	19	19	AFT92056.1	outer membrane protein of unknown function [Francisella tularensis subsp. holarctica FSC200]	FTS_0008												Periplasmic
32	69	37.023	323.31	9480700000	32	31	31	31	AFT92096.1	hypothetical protein FTS_0065 [Francisella tularensis subsp. holarctica FSC200]	FTS_0065												Cytoplasmic
64	49.2	155.89	323.31	3154900000	55	58	61	59	AFT92913.1;AFT92125.1	PdpC protein [Francisella tularensis subsp. holarctica FSC200];PdpC protein [Francisella tularensis subsp. holarctica FSC200]	FTS_1130;FTS_0102	pdpC2;pdpC1											Cytoplasmic
96	70.4	127.54	323.31	11575000000	91	88	86	86	AFT92922.1;AFT92134.1	PdpB protein [Francisella tularensis subsp. holarctica FSC200];PdpB protein [Francisella tularensis subsp. holarctica FSC200]	FTS_1140;FTS_0112	pdpB2;pdpB1											Unknown
11	68.5	12.214	323.31	21844000000	11	11	10	11	AFT92293.1	hypothetical protein FTS_0317 [Francisella tularensis subsp. holarctica FSC200]	FTS_0317												Unknown
38	85.1	46.754	323.31	35889000000	37	37	30	29	AFT92297.1	OmpA family protein [Francisella tularensis subsp. holarctica FSC200]	FTS_0323		Cell wall/membrane/envelope biogenesis	M							Ompa motb domain protein		OuterMembrane
29	82.1	23.291	323.31	29875000000	28	28	27	27	AFT92308.1	OmpA family peptidoglycan-associated lipoprotein [Francisella tularensis subsp. holarctica FSC200]	FTS_0334	pal	Cell wall/membrane/envelope biogenesis	M	COG2885	OmpA	Outer membrane protein OmpA and related peptidoglycan-associated (lipo)proteins		pal, peptidoglycan-associated lipoprotein	K03640	Peptidoglycan-associated lipoprotein	GO:0005575;GO:0005623;GO:0005886;GO:0009279;GO:0016020;GO:0019867;GO:0030312;GO:0030313;GO:0031975;GO:0044462;GO:0044464;GO:0071944	OuterMembrane
33	78	33.057	323.31	3903500000	28	29	28	26	AFT92351.1	hypothetical protein FTS_0402 [Francisella tularensis subsp. holarctica FSC200]	FTS_0402												Unknown
19	72.5	15.772	323.31	54074000000	18	17	19	18	AFT92358.1	lipoprotein of unknown function [Francisella tularensis subsp. holarctica FSC200]	FTS_0412	lpnA											OuterMembrane
21	61.1	19.303	323.31	10050000000	21	21	18	17	AFT92359.1	hypothetical protein FTS_0414 [Francisella tularensis subsp. holarctica FSC200]	FTS_0414												Unknown
50	67.5	87.25	323.31	2100700000	41	43	47	48	AFT92362.1	DNA topoisomerase I [Francisella tularensis subsp. holarctica FSC200]	FTS_0417	topA	Replication, recombination and repair;Function unknown	L;S	COG0550;COG0551;COG1754	TopA;YrdD;COG1754	DNA topoisomerase IA, ssDNA-binding Zn-finger and Zn-ribbon domains of topoisomerase 1, Uncharacterized C-terminal domain of topoisomerase IA		topA, DNA topoisomerase I [EC:5.99.1.2]	K03168	Releases the supercoiling and torsional tension of DNA, which is introduced during the DNA replication and transcription, by transiently cleaving and rejoining one strand of the DNA duplex. Introduces a single-strand break via transesterification at a target site in duplex DNA. The scissile phosphodiester is attacked by the catalytic tyrosine of the enzyme, resulting in the formation of a DNA-(5'…	GO:0000287;GO:0003674;GO:0003824;GO:0003916;GO:0003917;GO:0005488;GO:0005575;GO:0005618;GO:0005622;GO:0005623;GO:0005737;GO:0005829;GO:0005886;GO:0006139;GO:0006259;GO:0006265;GO:0006725;GO:0006807;GO:0008150;GO:0008152;GO:0009987;GO:0016020;GO:0016853;GO:0019219;GO:0019222;GO:0022616;GO:0030312;GO:0031323;GO:0032069;GO:0032074;GO:0034641;GO:0040007;GO:0043086;GO:0043167;GO:0043169;GO:0043170;GO:…	Cytoplasmic
53	75.7	76.93	323.31	5604700000	48	48	48	46	AFT92398.1	soluble lytic murein transglycosylase [Francisella tularensis subsp. holarctica FSC200]	FTS_0467	slt	Cell wall/membrane/envelope biogenesis	M	COG0741	MltE	Soluble lytic murein transglycosylase and related regulatory proteins (some contain LysM/invasin domains)		slt, soluble lytic murein transglycosylase [EC:4.2.2.-]	K08309	Lytic Murein transglycosylase	GO:0000270;GO:0003674;GO:0003824;GO:0005575;GO:0005623;GO:0006022;GO:0006026;GO:0006027;GO:0006807;GO:0008150;GO:0008152;GO:0008933;GO:0009056;GO:0009057;GO:0009253;GO:0016740;GO:0016757;GO:0030203;GO:0030288;GO:0030312;GO:0030313;GO:0031975;GO:0042597;GO:0043170;GO:0044462;GO:0044464;GO:0071704;GO:0071944;GO:1901135;GO:1901136;GO:1901564;GO:1901565;GO:1901575	Periplasmic
26	75.8	19.785	323.31	61389000000	26	26	23	22	AFT92473.1	hypothetical protein FTS_0568 [Francisella tularensis subsp. holarctica FSC200]	FTS_0568												Unknown
18	81.7	22.451	323.31	23468000000	18	18	16	16	AFT92475.1	hypothetical protein FTS_0570 [Francisella tularensis subsp. holarctica FSC200]	FTS_0570		Cell wall/membrane/envelope biogenesis	M	COG3417	LpoB	Outer membrane lipoprotein LpoB, binds and activates PBP1b		penicillin-binding protein activator	K07337	(Lipo)protein		Unknown
50	82.4	51.977	323.31	52781000000	49	48	43	44	AFT92476.1	hypothetical protein FTS_0571 [Francisella tularensis subsp. holarctica FSC200]	FTS_0571		Function unknown	S							Inherit from proNOG: Periplasmic Protein		Unknown
52	70.4	83.333	323.31	11579000000	51	50	47	46	AFT92485.1	acyl-CoA dehydrogenase [Francisella tularensis subsp. holarctica FSC200]	FTS_0584	fadE	Lipid transport and metabolism	I	COG1960	CaiA	Acyl-CoA dehydrogenase related to the alkylation response protein AidB		fadE, acyl-CoA dehydrogenase [EC:1.3.99.-]		acyl-CoA dehydrogenase	GO:0003674;GO:0003824;GO:0008150;GO:0008152;GO:0016491;GO:0044710;GO:0055114	Unknown
32	74.8	40.009	323.31	3029800000	28	25	27	27	AFT92541.1	hypothetical protein FTS_0654 [Francisella tularensis subsp. holarctica FSC200]	FTS_0654												Unknown
48	79.5	67.459	323.31	6321900000	42	42	44	43	AFT92713.1	X-prolyl aminopeptidase 2 [Francisella tularensis subsp. holarctica FSC200]	FTS_0868		Amino acid transport and metabolism	E	COG0006	PepP	Xaa-Pro aminopeptidase		pepP, Xaa-Pro aminopeptidase [EC:3.4.11.9]	K01262	aminopeptidase	GO:0006508;GO:0008150;GO:0008152;GO:0019538;GO:0043170;GO:0044238;GO:0071704	Cytoplasmic
28	80.1	31.964	323.31	7589400000	27	28	26	25	AFT92715.1	beta-lactamase class A [Francisella tularensis subsp. holarctica FSC200]	FTS_0870	bla	Defense mechanisms	V	COG2367	PenP	Beta-lactamase class A	beta-Lactam resistance;Biosynthesis of antibiotics	penP, beta-lactamase class A [EC:3.5.2.6]	K17836	Beta-lactamase (EC 3.5.2.6)	GO:0005575;GO:0005623;GO:0005886;GO:0016020;GO:0044464;GO:0071944	Periplasmic
30	78.5	29.357	323.31	19587000000	30	28	26	26	AFT92829.1	FKBP-type peptidyl-prolyl cis-trans isomerase [Francisella tularensis subsp. holarctica FSC200]	FTS_1020		Posttranslational modification, protein turnover, chaperones	O	COG0545	FkpA	FKBP-type peptidyl-prolyl cis-trans isomerase		fklB, FKBP-type peptidyl-prolyl cis-trans isomerase FklB [EC:5.2.1.8]	K03773	Peptidyl-prolyl cis-trans isomerase	GO:0005575;GO:0005576;GO:0005623;GO:0009279;GO:0016020;GO:0019867;GO:0030312;GO:0030313;GO:0031975;GO:0044462;GO:0044464;GO:0071944	OuterMembrane
31	73.2	51.339	323.31	7256800000	31	30	27	26	AFT92833.1	serine-type D-Ala-D-Ala carboxypeptidase [Francisella tularensis subsp. holarctica FSC200]	FTS_1024	dacB	Cell wall/membrane/envelope biogenesis	M	COG2027	DacB	D-alanyl-D-alanine carboxypeptidase	Peptidoglycan biosynthesis	dacB, serine-type D-Ala-D-Ala carboxypeptidase/endopeptidase (penicillin-binding protein 4) [EC:3.4.16.4 3.4.21.-]	K07259	D-alanyl-D-alanine carboxypeptidase	GO:0000003;GO:0000270;GO:0000910;GO:0003674;GO:0003824;GO:0004175;GO:0004180;GO:0004185;GO:0005488;GO:0005575;GO:0005623;GO:0006022;GO:0006023;GO:0006024;GO:0006026;GO:0006027;GO:0006807;GO:0007049;GO:0008144;GO:0008150;GO:0008152;GO:0008233;GO:0008236;GO:0008238;GO:0008360;GO:0008658;GO:0009002;GO:0009056;GO:0009057;GO:0009058;GO:0009059;GO:0009252;GO:0009253;GO:0009254;GO:0009273;GO:0009987;GO:…	Periplasmic
40	73.6	48.033	323.31	43119000000	40	40	35	34	AFT92841.1	D-alanyl-D-alanine carboxypeptidase [Francisella tularensis subsp. holarctica FSC200]	FTS_1034	dacD	Cell wall/membrane/envelope biogenesis	M	COG1686	DacC	D-alanyl-D-alanine carboxypeptidase	Metabolic pathways;Peptidoglycan biosynthesis	dacC, serine-type D-Ala-D-Ala carboxypeptidase (penicillin-binding protein 5/6) [EC:3.4.16.4]	K07258	D-alanyl-D-alanine carboxypeptidase	GO:0000270;GO:0003674;GO:0003824;GO:0004180;GO:0004185;GO:0005488;GO:0005575;GO:0005618;GO:0005623;GO:0005886;GO:0005887;GO:0006022;GO:0006023;GO:0006024;GO:0006807;GO:0008144;GO:0008150;GO:0008152;GO:0008233;GO:0008236;GO:0008238;GO:0008360;GO:0008658;GO:0009002;GO:0009058;GO:0009059;GO:0009252;GO:0009273;GO:0009274;GO:0009276;GO:0009987;GO:0016020;GO:0016021;GO:0016787;GO:0017171;GO:0022603;GO:…	Unknown
23	74.3	39.527	323.31	24208000000	23	23	22	22	AFT92864.1	protein-disulfide isomerase [Francisella tularensis subsp. holarctica FSC200]	FTS_1067		Posttranslational modification, protein turnover, chaperones	O							DSBA-like thioredoxin domain	GO:0005575;GO:0005623;GO:0009279;GO:0016020;GO:0019867;GO:0030312;GO:0030313;GO:0031975;GO:0044462;GO:0044464;GO:0071944	Unknown
27	80.8	25.7	323.31	90598000000	26	27	20	19	AFT92965.1	hypothetical protein FTS_1201 [Francisella tularensis subsp. holarctica FSC200]	FTS_1201												Unknown
26	72.5	39.945	323.31	25385000000	26	26	24	23	AFT93021.1	hypothetical protein FTS_1279 [Francisella tularensis subsp. holarctica FSC200]	FTS_1279		Signal transduction mechanisms	T	COG0790	TPR	TPR repeat		uncharacterized protein	K07126	Sel1 domain protein repeat-containing protein		Unknown
31	62.8	41.259	323.31	128760000000	31	31	29	29	AFT93032.1	OmpA family protein [Francisella tularensis subsp. holarctica FSC200]	FTS_1295	fopA	Cell wall/membrane/envelope biogenesis	M							Ompa motb domain protein		OuterMembrane
19	66.9	18.158	323.31	17087000000	19	19	16	17	AFT93152.1	hypothetical protein FTS_1462 [Francisella tularensis subsp. holarctica FSC200]	FTS_1462												Unknown
62	69.8	82.571	323.31	100820000000	60	58	56	56	AFT93160.1	peroxidase/catalase [Francisella tularensis subsp. holarctica FSC200]	FTS_1471	katG	Inorganic ion transport and metabolism	P	COG0376	KatG	Catalase (peroxidase I)	Biosynthesis of secondary metabolites;Metabolic pathways;Phenylalanine metabolism;Tryptophan metabolism	katG, catalase-peroxidase [EC:1.11.1.21]	K03782	Bifunctional enzyme with both catalase and broad- spectrum peroxidase activity (By similarity)	GO:0005575;GO:0005576;GO:0005623;GO:0042597;GO:0044464	Unknown
31	74.3	38.831	323.31	14892000000	31	29	28	27	AFT93162.1	glycerophosphoryl diester phosphodiesterase [Francisella tularensis subsp. holarctica FSC200]	FTS_1476	ugpQ	Lipid transport and metabolism	I	COG0584	UgpQ	Glycerophosphoryl diester phosphodiesterase	Glycerophospholipid metabolism	E3.1.4.46, glycerophosphoryl diester phosphodiesterase [EC:3.1.4.46]	K01126	glycerophosphoryl diester phosphodiesterase	GO:0003674;GO:0003824;GO:0005575;GO:0005623;GO:0006629;GO:0006644;GO:0006793;GO:0006796;GO:0008081;GO:0008150;GO:0008152;GO:0008889;GO:0009056;GO:0009279;GO:0009395;GO:0009987;GO:0016020;GO:0016042;GO:0016787;GO:0016788;GO:0019637;GO:0019867;GO:0030312;GO:0030313;GO:0031975;GO:0042578;GO:0042597;GO:0044237;GO:0044238;GO:0044242;GO:0044248;GO:0044255;GO:0044462;GO:0044464;GO:0044710;GO:0046434;GO:…	Unknown
39	62.5	83.123	323.31	9832300000	37	36	33	32	AFT93168.1	chitinase family 18 protein [Francisella tularensis subsp. holarctica FSC200]	FTS_1485		Carbohydrate transport and metabolism	G	COG3325	ChiA	Chitinase, GH18 family	Amino sugar and nucleotide sugar metabolism;Metabolic pathways	E3.2.1.14, chitinase [EC:3.2.1.14]	K01183	chitinase		Unknown
38	60.3	69.853	323.31	5187500000	36	38	33	32	AFT93195.1	hypothetical protein FTS_1516 [Francisella tularensis subsp. holarctica FSC200]	FTS_1516												CytoplasmicMembrane
27	46.1	49.321	323.31	3822400000	25	25	23	22	AFT93266.1	Type IV pili, pilus assembly protein [Francisella tularensis subsp. holarctica FSC200]	FTS_1617	fimV											Unknown
31	56.3	66.676	323.31	2892400000	30	30	29	25	AFT93276.1	lipid exporter (LipidE) family protein [Francisella tularensis subsp. holarctica FSC200]	FTS_1627	msbA	Defense mechanisms	V	COG1132	MdlB	ABC-type multidrug transport system, ATPase and permease component	ABC transporters	msbA, ATP-binding cassette, subfamily B, bacterial MsbA [EC:3.6.3.-]	K11085	Involved in lipid A export and possibly also in glycerophospholipid export and for biogenesis of the outer membrane. Transmembrane domains (TMD) form a pore in the inner membrane and the ATP-binding domain (NBD) is responsible for energy generation (By similarity)	GO:0000166;GO:0001882;GO:0001883;GO:0003674;GO:0003824;GO:0005215;GO:0005319;GO:0005488;GO:0005524;GO:0005575;GO:0005623;GO:0005886;GO:0006139;GO:0006152;GO:0006163;GO:0006195;GO:0006200;GO:0006725;GO:0006753;GO:0006793;GO:0006796;GO:0006807;GO:0006810;GO:0006869;GO:0008144;GO:0008150;GO:0008152;GO:0008289;GO:0009056;GO:0009116;GO:0009117;GO:0009119;GO:0009123;GO:0009125;GO:0009126;GO:0009128;GO:…	CytoplasmicMembrane
28	68.5	38.458	323.31	30859000000	28	27	22	22	AFT93284.1	U61 family peptidase [Francisella tularensis subsp. holarctica FSC200]	FTS_1636		Defense mechanisms	V							L,D-carboxypeptidase	GO:0005575;GO:0005622;GO:0005623;GO:0005737;GO:0044424;GO:0044464	Unknown
62	66.6	102.7	323.31	9503800000	60	60	58	55	AFT93348.1	aconitate hydratase [Francisella tularensis subsp. holarctica FSC200]	FTS_1727	acnA	Amino acid transport and metabolism;Energy production and conversion	C;E	COG0065;COG1048	LeuC;AcnA	Homoaconitase/3-isopropylmalate dehydratase large subunit, Aconitase A	2-Oxocarboxylic acid metabolism;Biosynthesis of amino acids;Biosynthesis of antibiotics;Biosynthesis of secondary metabolites;Carbon metabolism;Citrate cycle (TCA cycle);Glyoxylate and dicarboxylate metabolism;Metabolic pathways;Microbial metabolism in diverse environments	ACO, aconitate hydratase [EC:4.2.1.3]	K01681	aconitate hydratase		Cytoplasmic
36	90.8	49.864	323.31	10775000000	36	36	33	33	AFT93370.1	F0F1 ATP synthase subunit beta [Francisella tularensis subsp. holarctica FSC200]	FTS_1751	atpD	Energy production and conversion	C	COG0055	AtpD	FoF1-type ATP synthase, beta subunit	Metabolic pathways;Oxidative phosphorylation	ATPF1B, F-type H+transporting ATPase subunit beta [EC:3.6.3.14]	K02112	Produces ATP from ADP in the presence of a proton gradient across the membrane. The catalytic sites are hosted primarily by the beta subunits (By similarity)	GO:0003674;GO:0003824;GO:0005215;GO:0005575;GO:0005576;GO:0005618;GO:0005622;GO:0005623;GO:0005737;GO:0005829;GO:0005886;GO:0006139;GO:0006152;GO:0006163;GO:0006164;GO:0006195;GO:0006200;GO:0006725;GO:0006753;GO:0006754;GO:0006793;GO:0006796;GO:0006807;GO:0006810;GO:0006811;GO:0006812;GO:0006818;GO:0008150;GO:0008152;GO:0008324;GO:0009056;GO:0009058;GO:0009116;GO:0009117;GO:0009119;GO:0009123;GO:…	Cytoplasmic
23	73.2	33.235	323.31	2174100000	18	19	20	20	AFT93371.1	F0F1 ATP synthase subunit gamma [Francisella tularensis subsp. holarctica FSC200]	FTS_1752	atpG	Energy production and conversion	C	COG0224	AtpG	FoF1-type ATP synthase, gamma subunit	Metabolic pathways;Oxidative phosphorylation	ATPF1G, F-type H+transporting ATPase subunit gamma	K02115	Produces ATP from ADP in the presence of a proton gradient across the membrane. The gamma chain is believed to be important in regulating ATPase activity and the flow of protons through the CF(0) complex (By similarity)	GO:0003674;GO:0003824;GO:0005215;GO:0005575;GO:0005618;GO:0005622;GO:0005623;GO:0005737;GO:0005886;GO:0006139;GO:0006152;GO:0006163;GO:0006164;GO:0006195;GO:0006200;GO:0006725;GO:0006753;GO:0006754;GO:0006793;GO:0006796;GO:0006807;GO:0006810;GO:0006811;GO:0006812;GO:0006818;GO:0008150;GO:0008152;GO:0008324;GO:0009056;GO:0009058;GO:0009116;GO:0009117;GO:0009119;GO:0009123;GO:0009124;GO:0009125;GO:…	Cytoplasmic
29	59.3	55.536	323.31	9514800000	28	26	27	26	AFT93372.1	F0F1 ATP synthase subunit alpha [Francisella tularensis subsp. holarctica FSC200]	FTS_1753	atpA	Energy production and conversion	C	COG0056	AtpA	FoF1-type ATP synthase, alpha subunit	Metabolic pathways;Oxidative phosphorylation	ATPF1A, F-type H+transporting ATPase subunit alpha [EC:3.6.3.14]	K02111	Produces ATP from ADP in the presence of a proton gradient across the membrane. The alpha chain is a regulatory subunit (By similarity)	GO:0003674;GO:0003824;GO:0005215;GO:0005575;GO:0005618;GO:0005622;GO:0005623;GO:0005737;GO:0005886;GO:0006139;GO:0006152;GO:0006163;GO:0006164;GO:0006195;GO:0006200;GO:0006725;GO:0006753;GO:0006754;GO:0006793;GO:0006796;GO:0006807;GO:0006810;GO:0006811;GO:0006812;GO:0006818;GO:0008150;GO:0008152;GO:0008324;GO:0009056;GO:0009058;GO:0009116;GO:0009117;GO:0009119;GO:0009123;GO:0009124;GO:0009125;GO:…	Cytoplasmic
53	54.5	105.36	319.77	4889700000	48	46	49	49	AFT93368.1	hypothetical protein FTS_1749 [Francisella tularensis subsp. holarctica FSC200]	FTS_1749		Carbohydrate transport and metabolism	G							Glycosyl hydrolases family 18	GO:0003674;GO:0003824;GO:0004553;GO:0004568;GO:0006022;GO:0006026;GO:0006030;GO:0006032;GO:0006040;GO:0006807;GO:0008150;GO:0008152;GO:0009056;GO:0009057;GO:0016787;GO:0016798;GO:0043170;GO:0046348;GO:0071704;GO:1901071;GO:1901072;GO:1901135;GO:1901136;GO:1901564;GO:1901565;GO:1901575	Unknown
32	53.1	65.709	312.21	4605300000	27	29	31	29	AFT92491.1	dTDP-glucose 4,6-dehydratase [Francisella tularensis subsp. holarctica FSC200]	FTS_0591	wbtA	Cell wall/membrane/envelope biogenesis	M							Polysaccharide biosynthesis protein	GO:0000030;GO:0000271;GO:0003674;GO:0003824;GO:0005575;GO:0005618;GO:0005623;GO:0005975;GO:0005976;GO:0006629;GO:0008150;GO:0008152;GO:0008610;GO:0008653;GO:0009058;GO:0009059;GO:0009103;GO:0009243;GO:0009274;GO:0009276;GO:0009987;GO:0016020;GO:0016051;GO:0016740;GO:0016757;GO:0016758;GO:0016853;GO:0016854;GO:0016857;GO:0030312;GO:0030313;GO:0031975;GO:0033692;GO:0034637;GO:0034645;GO:0043170;GO:…	CytoplasmicMembrane
16	74.9	18.782	312.06	9583000000	16	16	11	11	AFT92453.1	outer membrane protein OmpH [Francisella tularensis subsp. holarctica FSC200]	FTS_0538	ompH	Cell wall/membrane/envelope biogenesis;Posttranslational modification, protein turnover, chaperones	M;O	COG2825	HlpA	Periplasmic chaperone for outer membrane proteins, Skp family		hlpA, outer membrane protein	K06142	Molecular chaperone that interacts specifically with outer membrane proteins, thus maintaining the solubility of early folding intermediates during passage through the periplasm (By similarity)	GO:0001530;GO:0003674;GO:0005488;GO:0005575;GO:0005622;GO:0005623;GO:0005737;GO:0005829;GO:0006457;GO:0006458;GO:0006810;GO:0006886;GO:0008104;GO:0008150;GO:0008152;GO:0008289;GO:0009279;GO:0009987;GO:0010468;GO:0010608;GO:0015031;GO:0016020;GO:0016043;GO:0016044;GO:0019222;GO:0019538;GO:0019867;GO:0022607;GO:0030288;GO:0030312;GO:0030313;GO:0031647;GO:0031975;GO:0032978;GO:0033036;GO:0034613;GO:…	Unknown
21	55.7	49.673	311.75	7564900000	19	20	16	17	AFT93313.1	hypothetical protein FTS_1681 [Francisella tularensis subsp. holarctica FSC200]	FTS_1681		Cell wall/membrane/envelope biogenesis	M	COG1520	PQQ	Outer membrane protein assembly factor BamB, contains PQQ-like beta-propeller repeat		bamB, outer membrane protein assembly factor BamB	K17713	Part of the outer membrane protein assembly complex, which is involved in assembly and insertion of beta-barrel proteins into the outer membrane (By similarity)	GO:0005575;GO:0005623;GO:0008104;GO:0008150;GO:0009279;GO:0009987;GO:0016020;GO:0016043;GO:0016044;GO:0019867;GO:0022607;GO:0030312;GO:0030313;GO:0031975;GO:0033036;GO:0034613;GO:0043163;GO:0043165;GO:0044085;GO:0044091;GO:0044462;GO:0044464;GO:0044699;GO:0044763;GO:0045229;GO:0051179;GO:0051205;GO:0051641;GO:0051668;GO:0061024;GO:0070727;GO:0071709;GO:0071840;GO:0071944	Unknown
27	70	50.088	306.48	2472300000	25	26	20	18	AFT93279.1	membrane fusion protein [Francisella tularensis subsp. holarctica FSC200]	FTS_1630		Cell wall/membrane/envelope biogenesis;Defense mechanisms	M;V	COG0845	AcrA	Multidrug efflux pump subunit AcrA (membrane-fusion protein)	beta-Lactam resistance;Cationic antimicrobial peptide (CAMP) resistance	acrA, membrane fusion protein, multidrug efflux system	K03585	Efflux transporter, RND family, MFP subunit	GO:0005575;GO:0005623;GO:0005886;GO:0016020;GO:0044464;GO:0071944	CytoplasmicMembrane
31	75	57.243	305.24	2963800000	30	27	26	26	AFT93426.1	outer membrane protein tolC precursor [Francisella tularensis subsp. holarctica FSC200]	FTS_1817	tolC	Cell wall/membrane/envelope biogenesis	M	COG1538	TolC	Outer membrane protein TolC	Bacterial secretion system;beta-Lactam resistance;Cationic antimicrobial peptide (CAMP) resistance;Two-component system	tolC, outer membrane protein	K12340	Outer membrane protein tolc	GO:0003674;GO:0005215;GO:0005575;GO:0005623;GO:0006810;GO:0006811;GO:0006820;GO:0006873;GO:0006875;GO:0006879;GO:0008104;GO:0008150;GO:0009279;GO:0009306;GO:0009987;GO:0010033;GO:0014070;GO:0015031;GO:0015267;GO:0015288;GO:0015562;GO:0015688;GO:0015711;GO:0015850;GO:0015891;GO:0016020;GO:0019725;GO:0019867;GO:0022803;GO:0022829;GO:0022857;GO:0030003;GO:0030312;GO:0030313;GO:0031975;GO:0032940;GO:…	OuterMembrane
30	50.7	69.654	294.46	2683800000	29	27	25	25	AFT92686.1	preprotein translocase subunit SecD [Francisella tularensis subsp. holarctica FSC200]	FTS_0838	secD	Intracellular trafficking, secretion, and vesicular transport	U	COG0342	SecD	Preprotein translocase subunit SecD	Bacterial secretion system;Protein export	secD, preprotein translocase subunit SecD	K03072	Part of the Sec protein translocase complex. Interacts with the SecYEG preprotein conducting channel. SecDF uses the proton motive force (PMF) to complete protein translocation after the ATP-dependent function of SecA (By similarity)	GO:0005575;GO:0005623;GO:0005886;GO:0006810;GO:0008104;GO:0008150;GO:0009306;GO:0009987;GO:0015031;GO:0016020;GO:0032940;GO:0033036;GO:0044464;GO:0044699;GO:0044763;GO:0044765;GO:0045184;GO:0046903;GO:0051179;GO:0051234;GO:0051641;GO:0051649;GO:0071702;GO:0071944	CytoplasmicMembrane
19	63	33.814	292.88	8257500000	19	19	17	15	AFT93468.1	periplasmic solute binding family protein [Francisella tularensis subsp. holarctica FSC200]	FTS_1883		Inorganic ion transport and metabolism	P	COG0803;COG3443	ZnuA;ZinT	ABC-type Zn uptake system ZnuABC, Zn-binding component ZnuA, Periplasmic Zn/Cd-binding protein ZinT		ABC.ZM.S, zinc/manganese transport system substrate-binding protein	K02077	Solute binding protein	GO:0005575;GO:0005623;GO:0005886;GO:0016020;GO:0044464;GO:0071944	CytoplasmicMembrane
27	60.1	59.928	287.45	6702800000	26	26	24	24	AFT92546.1	hypothetical protein FTS_0659 [Francisella tularensis subsp. holarctica FSC200]	FTS_0659												Unknown
27	52.1	65.134	286.12	3171500000	26	25	22	21	AFT92632.1	gamma-glutamyltranspeptidase [Francisella tularensis subsp. holarctica FSC200]	FTS_0764	ggt	Amino acid transport and metabolism	E	COG0405	Ggt	Gamma-glutamyltranspeptidase	Cyanoamino acid metabolism;Glutathione metabolism;Metabolic pathways;Taurine and hypotaurine metabolism	ggt, gamma-glutamyltranspeptidase / glutathione hydrolase [EC:2.3.2.2 3.4.19.13]	K00681	Gamma-glutamyltranspeptidase (EC 2.3.2.2)	GO:0003674;GO:0003824;GO:0003840;GO:0005575;GO:0005623;GO:0008150;GO:0008152;GO:0016740;GO:0016746;GO:0016755;GO:0042597;GO:0044464	Periplasmic
11	35.5	58.662	282.47	4804500000	11	10	11	11	AFT92373.1	membrane protein of unknown function [Francisella tularensis subsp. holarctica FSC200]	FTS_0429												Unknown
42	46.3	95.947	276.04	2625600000	39	36	39	38	AFT92594.1	ribonuclease E [Francisella tularensis subsp. holarctica FSC200]	FTS_0717	rne	Translation, ribosomal structure and biogenesis	J	COG1530	CafA	Ribonuclease G or E	RNA degradation	rne, ribonuclease E [EC:3.1.26.12]	K08300	Ribonuclease E	GO:0000966;GO:0000967;GO:0003674;GO:0003824;GO:0004518;GO:0004540;GO:0005575;GO:0005622;GO:0005623;GO:0005737;GO:0006139;GO:0006396;GO:0006401;GO:0006725;GO:0006807;GO:0008150;GO:0008152;GO:0008995;GO:0009056;GO:0009057;GO:0009987;GO:0010467;GO:0016070;GO:0016787;GO:0016788;GO:0019439;GO:0034470;GO:0034471;GO:0034641;GO:0034655;GO:0034660;GO:0043170;GO:0044237;GO:0044238;GO:0044248;GO:0044260;GO:…	Cytoplasmic
26	57.4	53.483	275.69	2059600000	22	24	24	25	AFT92802.1	hypothetical protein FTS_0983 [Francisella tularensis subsp. holarctica FSC200]	FTS_0983		Function unknown	S							(LipO)protein		OuterMembrane
32	74.5	50.31	274.92	1784200000	31	30	29	28	AFT92975.1	signal recognition particle GTPase [Francisella tularensis subsp. holarctica FSC200]	FTS_1213	ffh	Intracellular trafficking, secretion, and vesicular transport	U	COG0541	Ffh	Signal recognition particle GTPase	Bacterial secretion system;Protein export;Quorum sensing	SRP54, signal recognition particle subunit SRP54 [EC:3.6.5.4]	K03106	Involved in targeting and insertion of nascent membrane proteins into the cytoplasmic membrane. Binds to the hydrophobic signal sequence of the ribosome-nascent chain (RNC) as it emerges from the ribosomes. The SRP-RNC complex is then targeted to the cytoplasmic membrane where it interacts with the SRP receptor FtsY. Interaction with FtsY leads to the transfer of the RNC complex to the Sec transl…	GO:0000166;GO:0001882;GO:0001883;GO:0003674;GO:0003824;GO:0003924;GO:0005488;GO:0005525;GO:0005575;GO:0005618;GO:0005622;GO:0005623;GO:0005737;GO:0005886;GO:0006139;GO:0006152;GO:0006163;GO:0006184;GO:0006195;GO:0006605;GO:0006612;GO:0006725;GO:0006753;GO:0006793;GO:0006796;GO:0006807;GO:0006810;GO:0006886;GO:0008104;GO:0008150;GO:0008152;GO:0009056;GO:0009116;GO:0009117;GO:0009119;GO:0009141;GO:…	CytoplasmicMembrane
22	66.3	27.938	270.45	4998100000	22	21	20	21	AFT92178.1	polar amino acid uptake transporter [Francisella tularensis subsp. holarctica FSC200]	FTS_0183		Amino acid transport and metabolism	E	COG0077	PheA2	Prephenate dehydratase	Biosynthesis of amino acids;Biosynthesis of antibiotics;Biosynthesis of secondary metabolites;Metabolic pathways;Phenylalanine, tyrosine and tryptophan biosynthesis	pheC, cyclohexadienyl dehydratase [EC:4.2.1.51 4.2.1.91]	K01713	Dehydratase	GO:0005575;GO:0005623;GO:0042597;GO:0044464	Periplasmic
13	58	20.568	268.87	9526600000	13	13	11	11	AFT93302.1	hypothetical protein FTS_1664 [Francisella tularensis subsp. holarctica FSC200]	FTS_1664												Unknown
22	60.6	35.436	265.23	1656900000	21	20	19	20	AFT92276.1	acetyl-CoA carboxylase carboxyltransferase subunit alpha [Francisella tularensis subsp. holarctica FSC200]	FTS_0292	accA	Lipid transport and metabolism	I	COG0825	AccA	Acetyl-CoA carboxylase alpha subunit	Biosynthesis of antibiotics;Biosynthesis of secondary metabolites;Carbon metabolism;Fatty acid metabolism;Galactose metabolism;Metabolic pathways;Microbial metabolism in diverse environments;Propanoate metabolism;Pyruvate metabolism	accA, acetyl-CoA carboxylase carboxyl transferase subunit alpha [EC:6.4.1.2]	K01962	Component of the acetyl coenzyme A carboxylase (ACC) complex. First, biotin carboxylase catalyzes the carboxylation of biotin on its carrier protein (BCCP) and then the CO(2) group is transferred by the carboxyltransferase to acetyl-CoA to form malonyl-CoA (By similarity)	GO:0001676;GO:0003674;GO:0003824;GO:0003989;GO:0005575;GO:0005622;GO:0005623;GO:0005737;GO:0006082;GO:0006629;GO:0006631;GO:0006633;GO:0008150;GO:0008152;GO:0008610;GO:0009058;GO:0009317;GO:0009329;GO:0009987;GO:0016053;GO:0016421;GO:0016874;GO:0016885;GO:0019752;GO:0032787;GO:0032991;GO:0042759;GO:0043234;GO:0043436;GO:0044237;GO:0044238;GO:0044249;GO:0044255;GO:0044281;GO:0044283;GO:0044424;GO:…	Cytoplasmic
27	42.2	81.459	260.91	1502300000	21	20	23	23	AFT92138.1	ferrous iron transport protein B [Francisella tularensis subsp. holarctica FSC200]	FTS_0125	feoB	Inorganic ion transport and metabolism	P	COG0370	FeoB	Fe2+ transport system protein B		feoB, ferrous iron transport protein B	K04759	Ferrous iron transport protein b	GO:0000041;GO:0000166;GO:0001882;GO:0001883;GO:0003674;GO:0005215;GO:0005381;GO:0005488;GO:0005525;GO:0005575;GO:0005623;GO:0005886;GO:0006810;GO:0006811;GO:0006812;GO:0006826;GO:0006950;GO:0006974;GO:0008150;GO:0008324;GO:0009987;GO:0015075;GO:0015093;GO:0015684;GO:0016020;GO:0017076;GO:0019001;GO:0022857;GO:0022890;GO:0022891;GO:0022892;GO:0030001;GO:0032549;GO:0032550;GO:0032553;GO:0032555;GO:…	CytoplasmicMembrane
10	57.1	21.033	258.11	4520000000	10	9	10	9	AFT92954.1	rare lipoprotein B family protein [Francisella tularensis subsp. holarctica FSC200]	FTS_1185		Cell wall/membrane/envelope biogenesis	M	COG2980	LptE	Outer membrane lipoprotein LptE/RlpB (LPS assembly)		lptE, LPS-assembly lipoprotein	K03643			Unknown
23	66.1	34.693	257.45	2492800000	20	20	21	21	AFT92818.1	Type IV pili, pilus assembly protein [Francisella tularensis subsp. holarctica FSC200]	FTS_1005	pilF	Cell motility;Extracellular structures	N;W	COG3063	PilF	Tfp pilus assembly protein PilF		pilF, type IV pilus assembly protein PilF	K02656	type IV pilus biogenesis stability protein PilW		Unknown
30	60.8	65.86	255.28	2346400000	27	25	27	25	AFT93360.1	succinate dehydrogenase flavoprotein [Francisella tularensis subsp. holarctica FSC200]	FTS_1741	sdhA	Energy production and conversion	C	COG1053	SdhA	Succinate dehydrogenase/fumarate reductase, flavoprotein subunit	Biosynthesis of antibiotics;Biosynthesis of secondary metabolites;Butanoate metabolism;Carbon metabolism;Citrate cycle (TCA cycle);Metabolic pathways;Microbial metabolism in diverse environments;Oxidative phosphorylation	sdhA, succinate dehydrogenase / fumarate reductase, flavoprotein subunit [EC:1.3.5.1 1.3.5.4]	K00239	succinate dehydrogenase, flavoprotein subunit	GO:0000104;GO:0000166;GO:0003674;GO:0003824;GO:0005488;GO:0005575;GO:0005622;GO:0005623;GO:0005737;GO:0005829;GO:0005886;GO:0006091;GO:0006099;GO:0008150;GO:0008152;GO:0009055;GO:0009060;GO:0009987;GO:0015980;GO:0016020;GO:0016491;GO:0016627;GO:0032991;GO:0036094;GO:0043167;GO:0043168;GO:0043234;GO:0044237;GO:0044238;GO:0044424;GO:0044425;GO:0044444;GO:0044459;GO:0044464;GO:0044710;GO:0045273;GO:…	CytoplasmicMembrane
15	59.2	13.729	253.39	17829000000	15	15	15	15	AFT92118.1	hypothetical protein FTS_0093 [Francisella tularensis subsp. holarctica FSC200]	FTS_0093		Function unknown	S							Protein of unknown function (DUF3568)		Unknown
14	66.9	25.703	251.91	4898800000	14	14	13	12	AFT93208.1	hypothetical protein FTS_1538 [Francisella tularensis subsp. holarctica FSC200]	FTS_1538												Unknown
23	56.7	56.039	251.3	2096600000	23	23	21	20	AFT92796.1	hypothetical protein FTS_0974 [Francisella tularensis subsp. holarctica FSC200]	FTS_0974												Unknown
32	64.2	57.402	250.32	1191600000	31	31	26	24	AFT93305.1	chaperonin GroEL [Francisella tularensis subsp. holarctica FSC200]	FTS_1670	groEL	Posttranslational modification, protein turnover, chaperones	O	COG0459	GroEL	Chaperonin GroEL (HSP60 family)	RNA degradation	groEL, chaperonin GroEL	K04077	Prevents misfolding and promotes the refolding and proper assembly of unfolded polypeptides generated under stress conditions (By similarity)	GO:0000003;GO:0000166;GO:0001666;GO:0001882;GO:0001883;GO:0003674;GO:0003824;GO:0005488;GO:0005515;GO:0005524;GO:0005575;GO:0005618;GO:0005622;GO:0005623;GO:0005737;GO:0005829;GO:0005886;GO:0006139;GO:0006152;GO:0006163;GO:0006195;GO:0006200;GO:0006457;GO:0006725;GO:0006753;GO:0006793;GO:0006796;GO:0006807;GO:0006950;GO:0008150;GO:0008152;GO:0009056;GO:0009116;GO:0009117;GO:0009119;GO:0009123;GO:…	Cytoplasmic
27	70.7	37.84	248.04	3376900000	26	27	24	23	AFT92899.1	putative glycerol-3-phosphate acyltransferase PlsX [Francisella tularensis subsp. holarctica FSC200]	FTS_1113	plsX	Lipid transport and metabolism	I	COG0416	PlsX	Fatty acid/phospholipid biosynthesis enzyme	Biosynthesis of secondary metabolites;Glycerolipid metabolism;Glycerophospholipid metabolism;Metabolic pathways	plsX, glycerol-3-phosphate acyltransferase PlsX [EC:2.3.1.15]	K03621	Catalyzes the reversible formation of acyl-phosphate (acyl-PO(4)) from acyl- acyl-carrier-protein (acyl-ACP). This enzyme utilizes acyl-ACP as fatty acyl donor, but not acyl-CoA (By similarity)	GO:0003674;GO:0003824;GO:0005575;GO:0005622;GO:0005623;GO:0005737;GO:0006629;GO:0006644;GO:0006793;GO:0006796;GO:0008150;GO:0008152;GO:0008610;GO:0008654;GO:0009058;GO:0009987;GO:0019637;GO:0044237;GO:0044238;GO:0044249;GO:0044255;GO:0044424;GO:0044464;GO:0044710;GO:0071704;GO:0090407;GO:1901576	Cytoplasmic
47	42.4	150.01	246.16	755190000	35	37	44	39	AFT92657.1	bifunctional proline dehydrogenase/pyrroline-5-carboxylate dehydrogenase [Francisella tularensis subsp. holarctica FSC200]	FTS_0798	putA	Amino acid transport and metabolism;Energy production and conversion	C;E	COG0506;COG1012;COG4230	PutA;AdhE;PutA2	Proline dehydrogenase, Acyl-CoA reductase or other NAD-dependent aldehyde dehydrogenase, Delta 1-pyrroline-5-carboxylate dehydrogenase	Alanine, aspartate and glutamate metabolism;Arginine and proline metabolism;Biosynthesis of antibiotics;Biosynthesis of secondary metabolites;Metabolic pathways	putA, RHH-type transcriptional regulator, proline utilization regulon repressor / proline dehydrogenase / delta 1-pyrroline-5-carboxylate dehydrogenase [EC:1.5.5.2 1.2.1.88]	K13821	proline dehydrogenase, pyrroline-5-carboxylate dehydrogenase	GO:0000166;GO:0000975;GO:0000976;GO:0000984;GO:0000986;GO:0000987;GO:0001017;GO:0001067;GO:0001071;GO:0001121;GO:0001130;GO:0001131;GO:0001141;GO:0001159;GO:0001217;GO:0003674;GO:0003676;GO:0003677;GO:0003700;GO:0003824;GO:0003842;GO:0004016;GO:0004657;GO:0005488;GO:0005575;GO:0005623;GO:0005886;GO:0006082;GO:0006139;GO:0006163;GO:0006164;GO:0006171;GO:0006351;GO:0006355;GO:0006520;GO:0006536;GO:…	Cytoplasmic
36	50	87.34	245.58	1168400000	33	32	33	34	AFT93396.1	NADH dehydrogenase subunit G [Francisella tularensis subsp. holarctica FSC200]	FTS_1781	nuoG	Energy production and conversion	C	COG1034	NuoG	NADH dehydrogenase/NADH:ubiquinone oxidoreductase 75 kD subunit (chain G)	Metabolic pathways;Oxidative phosphorylation	nuoG, NADH-quinone oxidoreductase subunit G [EC:1.6.5.3]	K00336	NADH dehydrogenase subunit G	GO:0003674;GO:0003824;GO:0003954;GO:0005575;GO:0005623;GO:0005886;GO:0006091;GO:0008137;GO:0008150;GO:0008152;GO:0009987;GO:0015980;GO:0016020;GO:0016491;GO:0016651;GO:0016655;GO:0030964;GO:0032991;GO:0043234;GO:0044237;GO:0044425;GO:0044464;GO:0044710;GO:0045271;GO:0045333;GO:0050136;GO:0055114;GO:0070469;GO:0071944	Cytoplasmic
36	42.9	92.015	240.06	2270000000	34	34	29	28	AFT93298.1	cell division protein [Francisella tularensis subsp. holarctica FSC200]	FTS_1660	ftsK	Cell cycle control, cell division, chromosome partitioning	D	COG1674	FtsK	DNA segregation ATPase FtsK/SpoIIIE and related proteins		ftsK, DNA segregation ATPase FtsK/SpoIIIE, S-DNA-T family	K03466	Essential cell division protein that coordinates cell division and chromosome segregation. The N-terminus is involved in assembly of the cell-division machinery. The C-terminus functions as a DNA motor that moves dsDNA in an ATP-dependent manner towards the dif recombination site, which is located within the replication terminus region. Translocation stops specifically at Xer-dif sites, where Fts…	GO:0000166;GO:0000910;GO:0000920;GO:0001882;GO:0001883;GO:0003674;GO:0003676;GO:0003677;GO:0003824;GO:0005488;GO:0005524;GO:0005575;GO:0005623;GO:0005886;GO:0005887;GO:0006139;GO:0006152;GO:0006163;GO:0006195;GO:0006200;GO:0006355;GO:0006725;GO:0006753;GO:0006793;GO:0006796;GO:0006807;GO:0006950;GO:0006970;GO:0007049;GO:0007059;GO:0008094;GO:0008150;GO:0008152;GO:0009056;GO:0009116;GO:0009117;GO:…	CytoplasmicMembrane
22	79.2	30.12	236.57	1434200000	21	19	17	17	AFT92438.1	septum site-determining protein MinD [Francisella tularensis subsp. holarctica FSC200]	FTS_0520	minD	Cell cycle control, cell division, chromosome partitioning	D	COG2894	MinD	Septum formation inhibitor-activating ATPase MinD		minD, septum site-determining protein MinD	K03609	site-determining protein	GO:0000003;GO:0000166;GO:0000910;GO:0000917;GO:0000918;GO:0001882;GO:0001883;GO:0003674;GO:0003824;GO:0004857;GO:0005488;GO:0005524;GO:0005575;GO:0005623;GO:0005886;GO:0006139;GO:0006152;GO:0006163;GO:0006195;GO:0006200;GO:0006725;GO:0006753;GO:0006793;GO:0006796;GO:0006807;GO:0007049;GO:0008150;GO:0008152;GO:0009056;GO:0009116;GO:0009117;GO:0009119;GO:0009123;GO:0009125;GO:0009126;GO:0009128;GO:…	Cytoplasmic
29	70.1	40.421	231.67	3451000000	27	28	26	24	AFT92733.1	HflK-HflC membrane protein complex, HflK [Francisella tularensis subsp. holarctica FSC200]	FTS_0892	hflK	Posttranslational modification, protein turnover, chaperones	O	COG0330	HflC	Regulator of protease activity HflC, stomatin/prohibitin superfamily		hflK, membrane protease subunit HflK [EC:3.4.-.-]	K04088	HflK protein	GO:0000003;GO:0000910;GO:0003674;GO:0003824;GO:0005575;GO:0005623;GO:0005886;GO:0005887;GO:0006508;GO:0006950;GO:0007049;GO:0008150;GO:0008152;GO:0008233;GO:0009266;GO:0009408;GO:0009628;GO:0009897;GO:0009986;GO:0009987;GO:0016020;GO:0016021;GO:0016787;GO:0019222;GO:0019538;GO:0019954;GO:0022402;GO:0030288;GO:0030312;GO:0030313;GO:0031224;GO:0031226;GO:0031233;GO:0031975;GO:0032505;GO:0042597;GO:…	Cytoplasmic
19	77.6	17.383	228.48	3292400000	18	18	18	18	AFT93374.1	F0F1 ATP synthase subunit B [Francisella tularensis subsp. holarctica FSC200]	FTS_1755	atpF	Energy production and conversion	C	COG0711	AtpF	FoF1-type ATP synthase, membrane subunit b or b'	Metabolic pathways;Oxidative phosphorylation	ATPF0B, F-type H+transporting ATPase subunit b	K02109	F(1)F(0) ATP synthase produces ATP from ADP in the presence of a proton or sodium gradient. F-type ATPases consist of two structural domains, F(1) containing the extramembraneous catalytic core and F(0) containing the membrane proton channel, linked together by a central stalk and a peripheral stalk. During catalysis, ATP synthesis in the catalytic domain of F(1) is coupled via a rotary mechanism…	GO:0003674;GO:0003824;GO:0005215;GO:0005575;GO:0005622;GO:0005623;GO:0005886;GO:0006139;GO:0006152;GO:0006163;GO:0006164;GO:0006195;GO:0006200;GO:0006725;GO:0006753;GO:0006754;GO:0006793;GO:0006796;GO:0006807;GO:0006810;GO:0006811;GO:0006812;GO:0006818;GO:0008150;GO:0008152;GO:0008324;GO:0009056;GO:0009058;GO:0009116;GO:0009117;GO:0009119;GO:0009123;GO:0009124;GO:0009125;GO:0009126;GO:0009127;GO:…	CytoplasmicMembrane
31	60.8	57.774	226.3	1086600000	29	30	26	27	AFT93343.1	glycerol-3-phosphate dehydrogenase [Francisella tularensis subsp. holarctica FSC200]	FTS_1717	glpD	Energy production and conversion	C	COG0578	GlpA	Glycerol-3-phosphate dehydrogenase	Biosynthesis of secondary metabolites;Glycerophospholipid metabolism	glpA, glycerol-3-phosphate dehydrogenase [EC:1.1.5.3]	K00111	Glycerol-3-phosphate dehydrogenase	GO:0005575;GO:0005622;GO:0005623;GO:0005737;GO:0005886;GO:0016020;GO:0044424;GO:0044464;GO:0071944	Unknown
28	69	40.193	226.27	3253900000	26	27	26	26	AFT92678.1	methionine uptake transporter (MUT) family protein [Francisella tularensis subsp. holarctica FSC200]	FTS_0828	metN	Amino acid transport and metabolism	E	COG1135	AbcC	ABC-type methionine transport system, ATPase component	ABC transporters	metN, D-methionine transport system ATP-binding protein	K02071	Part of the ABC transporter complex MetNIQ involved in methionine import. Responsible for energy coupling to the transport system (By similarity)	GO:0000099;GO:0000101;GO:0000166;GO:0001882;GO:0001883;GO:0003333;GO:0003674;GO:0003824;GO:0005215;GO:0005342;GO:0005488;GO:0005524;GO:0005575;GO:0005623;GO:0005886;GO:0006139;GO:0006152;GO:0006163;GO:0006195;GO:0006200;GO:0006725;GO:0006753;GO:0006793;GO:0006796;GO:0006807;GO:0006810;GO:0006811;GO:0006812;GO:0006820;GO:0006865;GO:0008150;GO:0008152;GO:0008324;GO:0008509;GO:0008514;GO:0009056;GO:…	CytoplasmicMembrane
19	65.4	21.986	225.44	4365200000	19	19	16	17	AFT92316.1	LemA-like protein [Francisella tularensis subsp. holarctica FSC200]	FTS_0355	lemA	Function unknown	S	COG1704	LemA	Uncharacterized conserved protein		lemA, LemA protein	K03744	LemA protein		Cytoplasmic
20	50.1	61.952	222.12	1687200000	18	18	20	20	AFT92171.1	membrane protein of unknown function [Francisella tularensis subsp. holarctica FSC200]	FTS_0174	yidC	Cell wall/membrane/envelope biogenesis	M	COG0706	YidC	Membrane protein insertase Oxa1/YidC/SpoIIIJ, required for the localization of integral membrane proteins	Bacterial secretion system;Protein export;Quorum sensing	yidC, YidC/Oxa1 family membrane protein insertase	K03217	Required for the insertion and or proper folding and or complex formation of integral membrane proteins into the membrane. Involved in integration of membrane proteins that insert both dependently and independently of the Sec translocase complex, as well as at least some lipoproteins. Aids folding of multispanning membrane proteins (By similarity)	GO:0003674;GO:0005215;GO:0005575;GO:0005623;GO:0005886;GO:0005887;GO:0006457;GO:0006461;GO:0006810;GO:0008104;GO:0008150;GO:0008152;GO:0008565;GO:0009987;GO:0015031;GO:0016020;GO:0016021;GO:0016043;GO:0016044;GO:0019538;GO:0022607;GO:0022892;GO:0031224;GO:0031226;GO:0032977;GO:0033036;GO:0034613;GO:0040007;GO:0043170;GO:0043933;GO:0044085;GO:0044237;GO:0044238;GO:0044260;GO:0044267;GO:0044425;GO:…	CytoplasmicMembrane
18	63.1	24.215	221.41	22532000000	17	18	16	16	AFT92198.1	pyrrolidone carboxylylate peptidase [Francisella tularensis subsp. holarctica FSC200]	FTS_0203	pcp	Posttranslational modification, protein turnover, chaperones	O	COG2039	Pcp	Pyrrolidone-carboxylate peptidase (N-terminal pyroglutamyl peptidase)		pcp, pyroglutamyl-peptidase [EC:3.4.19.3]	K01304	Removes 5-oxoproline from various penultimate amino acid residues except L-proline (By similarity)	GO:0005575;GO:0005622;GO:0005623;GO:0005737;GO:0044424;GO:0044464	Unknown
23	61	46.478	221.23	861790000	23	23	18	17	AFT93205.1	phospholipase D family protein [Francisella tularensis subsp. holarctica FSC200]	FTS_1531										phospholipase d		Unknown
26	72.7	34.619	220.72	4194000000	25	25	24	22	AFT92734.1	HflK-HflC membrane protein complex, HflC [Francisella tularensis subsp. holarctica FSC200]	FTS_0893	hflC	Posttranslational modification, protein turnover, chaperones	O	COG0330	HflC	Regulator of protease activity HflC, stomatin/prohibitin superfamily		hflC, membrane protease subunit HflC [EC:3.4.-.-]	K04087	hflC protein	GO:0000003;GO:0000910;GO:0003674;GO:0003824;GO:0005575;GO:0005623;GO:0005886;GO:0005887;GO:0006508;GO:0006950;GO:0007049;GO:0008150;GO:0008152;GO:0008233;GO:0009266;GO:0009408;GO:0009628;GO:0009897;GO:0009986;GO:0009987;GO:0016020;GO:0016021;GO:0016787;GO:0019222;GO:0019538;GO:0019954;GO:0022402;GO:0031224;GO:0031226;GO:0031233;GO:0032505;GO:0043086;GO:0043093;GO:0043170;GO:0044092;GO:0044237;GO:…	Unknown
30	68.3	52.2	219.9	1448800000	30	28	27	28	AFT92478.1	hypothetical protein FTS_0573 [Francisella tularensis subsp. holarctica FSC200]	FTS_0573		Function unknown	S	COG3014	COG3014	Uncharacterized protein		uncharacterized protein	K09859	Tetratricopeptide TPR_2 repeat protein		OuterMembrane
36	55.7	70.751	217.72	2386000000	33	35	33	33	AFT93129.1	ATP-dependent metalloprotease [Francisella tularensis subsp. holarctica FSC200]	FTS_1435	hflB	Posttranslational modification, protein turnover, chaperones	O	COG0465	HflB	ATP-dependent Zn proteases		ftsH, cell division protease FtsH [EC:3.4.24.-]	K03798	Acts as a processive, ATP-dependent zinc metallopeptidase for both cytoplasmic and membrane proteins. Plays a role in the quality control of integral membrane proteins (By similarity)	GO:0000003;GO:0000910;GO:0003674;GO:0003824;GO:0004175;GO:0004222;GO:0005488;GO:0005575;GO:0005623;GO:0005886;GO:0006139;GO:0006152;GO:0006163;GO:0006195;GO:0006200;GO:0006508;GO:0006725;GO:0006753;GO:0006793;GO:0006796;GO:0006807;GO:0007049;GO:0008150;GO:0008152;GO:0008233;GO:0008237;GO:0008270;GO:0009056;GO:0009116;GO:0009117;GO:0009119;GO:0009123;GO:0009125;GO:0009126;GO:0009128;GO:0009141;GO:…	CytoplasmicMembrane
27	70.4	44.822	216.7	2055800000	23	26	27	26	AFT92940.1	membrane-bound lytic murein transglycosylase [Francisella tularensis subsp. holarctica FSC200]	FTS_1165	mltA	Cell wall/membrane/envelope biogenesis	M	COG2821	MltA	Membrane-bound lytic murein transglycosylase		mltA, membrane-bound lytic murein transglycosylase A [EC:4.2.2.-]	K08304	Membrane-bound lytic Murein transglycosylase A	GO:0000270;GO:0000910;GO:0003674;GO:0003824;GO:0004553;GO:0005575;GO:0005623;GO:0005886;GO:0005887;GO:0006022;GO:0006023;GO:0006024;GO:0006026;GO:0006027;GO:0006807;GO:0007049;GO:0008150;GO:0008152;GO:0008933;GO:0009056;GO:0009057;GO:0009058;GO:0009059;GO:0009252;GO:0009253;GO:0009273;GO:0009279;GO:0009987;GO:0016020;GO:0016021;GO:0016740;GO:0016757;GO:0016787;GO:0016798;GO:0019867;GO:0022402;GO:…	Unknown
20	57.5	37.464	216.42	2009300000	18	19	15	16	AFT93254.1	VacJ like lipoprotein [Francisella tularensis subsp. holarctica FSC200]	FTS_1598		Cell wall/membrane/envelope biogenesis	M	COG2853	VacJ	ABC-type transporter Mla maintaining outer membrane lipid asymmetry, lipoprotein component MlaA		mlaA, phospholipid-binding lipoprotein MlaA	K04754	(LipO)protein	GO:0005575;GO:0005623;GO:0009279;GO:0016020;GO:0019867;GO:0030312;GO:0030313;GO:0031975;GO:0044462;GO:0044464;GO:0071944	OuterMembrane
25	33.4	112.5	215.74	1247700000	22	22	23	24	AFT93280.1	RND efflux transporter [Francisella tularensis subsp. holarctica FSC200]	FTS_1631		Defense mechanisms	V	COG0841	AcrB	Multidrug efflux pump subunit AcrB	beta-Lactam resistance;Cationic antimicrobial peptide (CAMP) resistance	acrB, multidrug efflux pump	K18138	Resistance protein	GO:0005575;GO:0005623;GO:0005886;GO:0006810;GO:0006855;GO:0008150;GO:0009987;GO:0015893;GO:0016020;GO:0042221;GO:0042493;GO:0044464;GO:0044699;GO:0044763;GO:0044765;GO:0050896;GO:0051179;GO:0051234;GO:0055085;GO:0071944	CytoplasmicMembrane
28	43.7	98.609	214.77	3088400000	28	28	25	26	AFT93224.1	organic solvent tolerance protein, OstA [Francisella tularensis subsp. holarctica FSC200]	FTS_1557	ostA1	Cell wall/membrane/envelope biogenesis	M	COG1452	LptD	LPS assembly outer membrane protein LptD (organic solvent tolerance protein OstA)		lptD, LPS-assembly protein	K04744	involved in the assembly of LPS in the outer leaflet of the outer membrane. Determines N-hexane tolerance and is involved in outer membrane permeability. Essential for envelope biogenesis (By similarity)	GO:0005575;GO:0005623;GO:0006810;GO:0006869;GO:0008150;GO:0009279;GO:0009636;GO:0009987;GO:0010033;GO:0010876;GO:0015920;GO:0016020;GO:0016043;GO:0016044;GO:0019867;GO:0022607;GO:0030312;GO:0030313;GO:0031975;GO:0033036;GO:0042221;GO:0043163;GO:0043165;GO:0044085;GO:0044091;GO:0044462;GO:0044464;GO:0044699;GO:0044763;GO:0044765;GO:0045229;GO:0050896;GO:0051179;GO:0051234;GO:0061024;GO:0071702;GO:…	OuterMembrane
22	32.2	64.275	211.3	2750800000	19	18	21	21	AFT92180.1	cytochrome bd-I terminal oxidase subunit I [Francisella tularensis subsp. holarctica FSC200]	FTS_0185	cydA	Energy production and conversion	C	COG1271	AppC	Cytochrome bd-type quinol oxidase, subunit 1	Metabolic pathways;Oxidative phosphorylation;Two-component system	cydA, cytochrome d ubiquinol oxidase subunit I [EC:1.10.3.14]	K00425	(Ubiquinol oxidase) subunit I	GO:0003674;GO:0003824;GO:0005488;GO:0005575;GO:0005618;GO:0005623;GO:0005886;GO:0006091;GO:0006461;GO:0008150;GO:0008152;GO:0009055;GO:0009060;GO:0009987;GO:0015980;GO:0016020;GO:0016043;GO:0016491;GO:0016679;GO:0016682;GO:0017004;GO:0019646;GO:0020037;GO:0022607;GO:0022900;GO:0022904;GO:0030312;GO:0032991;GO:0034622;GO:0043234;GO:0043623;GO:0043933;GO:0044085;GO:0044237;GO:0044464;GO:0044710;GO:…	CytoplasmicMembrane
20	61.8	35.78	209.66	3882200000	19	20	17	16	AFT92477.1	hypothetical protein FTS_0572 [Francisella tularensis subsp. holarctica FSC200]	FTS_0572		Function unknown	S							Curli production assembly/transport component CsgG		Unknown
21	45.9	64.493	204.55	1723300000	16	20	21	19	AFT92652.1	Type IV pili secretin component [Francisella tularensis subsp. holarctica FSC200]	FTS_0792	pilQ	Intracellular trafficking, secretion, and vesicular transport	U	COG1450	PulD	Type II secretory pathway component GspD/PulD (secretin)		pilQ, type IV pilus assembly protein PilQ	K02666	(Type IV) pilus	GO:0003674;GO:0003676;GO:0003677;GO:0005488;GO:0005575;GO:0005623;GO:0006810;GO:0008104;GO:0008150;GO:0009279;GO:0009297;GO:0009306;GO:0009987;GO:0015031;GO:0015628;GO:0015976;GO:0016020;GO:0016043;GO:0019867;GO:0022607;GO:0030030;GO:0030031;GO:0030312;GO:0030313;GO:0031975;GO:0032940;GO:0033036;GO:0043711;GO:0044085;GO:0044462;GO:0044464;GO:0044699;GO:0044763;GO:0044765;GO:0045184;GO:0046903;GO:…	OuterMembrane
15	59.9	24.59	203.39	1561900000	14	13	15	14	AFT92916.1;AFT92128.1	hypothetical protein FTS_1133 [Francisella tularensis subsp. holarctica FSC200];hypothetical protein FTS_0105 [Francisella tularensis subsp. holarctica FSC200]	FTS_1133;FTS_0105												Cytoplasmic
13	61.7	22.133	202.91	2981700000	12	12	12	13	AFT92910.1;AFT92122.1	intracellular growth locus protein C [Francisella tularensis subsp. holarctica FSC200];intracellular growth locus protein C [Francisella tularensis subsp. holarctica FSC200]	FTS_1127;FTS_0099	iglC2;iglC1											Unknown
20	46.5	47.585	202.62	932980000	18	19	18	18	AFT93399.1	NADH dehydrogenase subunit D [Francisella tularensis subsp. holarctica FSC200]	FTS_1784	nuoD	Energy production and conversion	C	COG0649	NuoD	NADH:ubiquinone oxidoreductase 49 kD subunit (chain D)	Metabolic pathways;Oxidative phosphorylation	nuoD, NADH-quinone oxidoreductase subunit D [EC:1.6.5.3]	K00333	NDH-1 shuttles electrons from NADH, via FMN and iron- sulfur (Fe-S) centers, to quinones in the respiratory chain. The immediate electron acceptor for the enzyme in this species is believed to be ubiquinone. Couples the redox reaction to proton translocation (for every two electrons transferred, four hydrogen ions are translocated across the cytoplasmic membrane), and thus conserves the redox ene…	GO:0003674;GO:0003824;GO:0003954;GO:0005575;GO:0005622;GO:0005623;GO:0005737;GO:0005886;GO:0008150;GO:0008152;GO:0016020;GO:0016491;GO:0016651;GO:0016655;GO:0044424;GO:0044464;GO:0044710;GO:0050136;GO:0055114;GO:0071944	Cytoplasmic
17	51.9	33.263	200.81	4129200000	17	17	14	13	AFT92489.1	hypothetical protein FTS_0588 [Francisella tularensis subsp. holarctica FSC200]	FTS_0588												CytoplasmicMembrane
21	47.5	44.513	197.79	1517500000	21	20	20	20	AFT92542.1	hypothetical protein FTS_0655 [Francisella tularensis subsp. holarctica FSC200]	FTS_0655												Cytoplasmic
24	57.2	48.452	196.78	3588500000	23	22	24	24	AFT92306.1	group A colicin translocation tolB protein [Francisella tularensis subsp. holarctica FSC200]	FTS_0332	tolB	Intracellular trafficking, secretion, and vesicular transport	U	COG0823	TolB	Periplasmic component of the Tol biopolymer transport system		tolB, TolB protein	K03641	Involved in the TonB-independent uptake of proteins (By similarity)	GO:0003674;GO:0005215;GO:0005575;GO:0005623;GO:0006810;GO:0008104;GO:0008150;GO:0015031;GO:0015833;GO:0017038;GO:0019534;GO:0030288;GO:0030312;GO:0030313;GO:0031975;GO:0033036;GO:0042597;GO:0042886;GO:0043213;GO:0044462;GO:0044464;GO:0044699;GO:0044765;GO:0045184;GO:0051179;GO:0051234;GO:0071702;GO:0071705;GO:0071944;GO:1901998	Periplasmic
21	50.4	44.264	196.61	1714000000	20	20	18	17	AFT93094.1	hypothetical protein FTS_1383 [Francisella tularensis subsp. holarctica FSC200]	FTS_1383												Unknown
32	49.8	67.353	192.99	752720000	26	24	30	29	AFT92640.1	hypothetical protein FTS_0778 [Francisella tularensis subsp. holarctica FSC200]	FTS_0778		Function unknown	S							Sel1 repeat		Cytoplasmic
10	50.4	14.883	188.94	31431000000	10	9	8	9	AFT92532.1	hypothetical protein FTS_0642 [Francisella tularensis subsp. holarctica FSC200]	FTS_0642												Unknown
13	50.9	23.828	183.59	1840300000	13	12	12	12	AFT93312.1	hypothetical protein FTS_1680 [Francisella tularensis subsp. holarctica FSC200]	FTS_1680		Function unknown	S							UPF0070 protein	GO:0005575;GO:0005623;GO:0005886;GO:0005887;GO:0009897;GO:0009986;GO:0016020;GO:0016021;GO:0031224;GO:0031226;GO:0031233;GO:0032991;GO:0043234;GO:0044425;GO:0044459;GO:0044464;GO:0071575;GO:0071944	Unknown
10	56.6	14.596	182.15	2670400000	9	10	8	8	AFT92117.1	hypothetical protein FTS_0092 [Francisella tularensis subsp. holarctica FSC200]	FTS_0092		Function unknown	S							Protein of unknown function (DUF3568)		Unknown
21	63	33.386	181.13	1761100000	20	20	21	21	AFT93024.1	acetyl-CoA carboxylase, carboxytransferase subunit beta [Francisella tularensis subsp. holarctica FSC200]	FTS_1282	accD	Lipid transport and metabolism	I	COG0777	AccD	Acetyl-CoA carboxylase beta subunit	Biosynthesis of antibiotics;Biosynthesis of secondary metabolites;Carbon metabolism;Fatty acid metabolism;Galactose metabolism;Metabolic pathways;Microbial metabolism in diverse environments;Propanoate metabolism;Pyruvate metabolism	accD, acetyl-CoA carboxylase carboxyl transferase subunit beta [EC:6.4.1.2]	K01963	Component of the acetyl coenzyme A carboxylase (ACC) complex. Biotin carboxylase (BC) catalyzes the carboxylation of biotin on its carrier protein (BCCP) and then the CO(2) group is transferred by the transcarboxylase to acetyl-CoA to form malonyl- CoA (By similarity)	GO:0003674;GO:0003824;GO:0003989;GO:0005575;GO:0005622;GO:0005623;GO:0005737;GO:0006082;GO:0006629;GO:0006631;GO:0006633;GO:0008150;GO:0008152;GO:0008610;GO:0009058;GO:0009317;GO:0009987;GO:0016053;GO:0016421;GO:0016874;GO:0016885;GO:0019752;GO:0032787;GO:0032991;GO:0043234;GO:0043436;GO:0044237;GO:0044238;GO:0044249;GO:0044255;GO:0044281;GO:0044283;GO:0044424;GO:0044444;GO:0044464;GO:0044710;GO:…	Cytoplasmic
19	85.4	23.435	179.74	1533100000	19	19	18	17	AFT93299.1	lipoprotein releasing system, subunit A, outer membrane lipoproteins carrier [Francisella tularensis subsp. holarctica FSC200]	FTS_1661	lolA	Cell wall/membrane/envelope biogenesis	M	COG2834	LolA	Outer membrane lipoprotein-sorting protein		lolA, outer membrane lipoprotein carrier protein	K03634	Participates in the translocation of lipoproteins from the inner membrane to the outer membrane. Only forms a complex with a lipoprotein if the residue after the N-terminal Cys is not an aspartate (The Asp acts as a targeting signal to indicate that the lipoprotein should stay in the inner membrane) (By similarity)	GO:0003674;GO:0005215;GO:0005575;GO:0005623;GO:0006810;GO:0008104;GO:0008150;GO:0008565;GO:0009306;GO:0009987;GO:0015031;GO:0022892;GO:0030288;GO:0030312;GO:0030313;GO:0031975;GO:0032940;GO:0033036;GO:0042597;GO:0042953;GO:0042954;GO:0044462;GO:0044464;GO:0044699;GO:0044763;GO:0044765;GO:0045184;GO:0046903;GO:0051179;GO:0051234;GO:0051641;GO:0051649;GO:0071702;GO:0071944	Periplasmic
20	53.8	54.764	178.5	1969900000	19	18	17	18	AFT92729.1	hypothetical protein FTS_0887 [Francisella tularensis subsp. holarctica FSC200]	FTS_0887		Posttranslational modification, protein turnover, chaperones	O	COG0760	SurA	Parvulin-like peptidyl-prolyl isomerase		ppiD, peptidyl-prolyl cis-trans isomerase D [EC:5.2.1.8]	K03770	Inherit from proNOG: cis-trans isomerase		CytoplasmicMembrane
27	50.5	62.733	174.4	1223700000	25	24	22	22	AFT93184.1	cell division protein, peptidoglycan synthetase (PBP) [Francisella tularensis subsp. holarctica FSC200]	FTS_1503	ftsI	Cell cycle control, cell division, chromosome partitioning;Cell wall/membrane/envelope biogenesis	D;M	COG0768	FtsI	Cell division protein FtsI/penicillin-binding protein 2	beta-Lactam resistance;Peptidoglycan biosynthesis	ftsI, cell division protein FtsI (penicillin-binding protein 3) [EC:3.4.16.4]	K03587	peptidoglycan synthetase ftsI	GO:0000003;GO:0000270;GO:0000910;GO:0003674;GO:0003824;GO:0005488;GO:0005575;GO:0005576;GO:0005618;GO:0005623;GO:0005886;GO:0005887;GO:0006022;GO:0006023;GO:0006024;GO:0006807;GO:0007049;GO:0008144;GO:0008150;GO:0008152;GO:0008658;GO:0008955;GO:0009058;GO:0009059;GO:0009252;GO:0009273;GO:0009274;GO:0009276;GO:0009987;GO:0016020;GO:0016021;GO:0016740;GO:0016757;GO:0016758;GO:0019954;GO:0022402;GO:…	CytoplasmicMembrane
17	72.5	27.932	172.35	1906900000	17	17	16	17	AFT93194.1	protein-disulfide isomerase [Francisella tularensis subsp. holarctica FSC200]	FTS_1514		Posttranslational modification, protein turnover, chaperones	O							DSBA-like thioredoxin domain	GO:0005575;GO:0005623;GO:0009279;GO:0016020;GO:0019867;GO:0030312;GO:0030313;GO:0031975;GO:0044462;GO:0044464;GO:0071944	Unknown
31	77.3	36.385	172.04	2697400000	26	27	28	30	AFT92383.1	hypothetical protein FTS_0452 [Francisella tularensis subsp. holarctica FSC200]	FTS_0452												Cytoplasmic
28	47.4	78.581	170.41	678330000	25	24	24	22	AFT93187.1	AMP-binding protein [Francisella tularensis subsp. holarctica FSC200]	FTS_1506		Lipid transport and metabolism	I							Plays a role in lysophospholipid acylation. Transfers fatty acids to the 1-position via an enzyme-bound acyl-ACP intermediate in the presence of ATP and magnesium. Its physiological function is to regenerate phosphatidylethanolamine from 2-acyl-glycero-3-phosphoethanolamine (2-acyl-GPE) formed by transacylation reactions or degradation by phospholipase A1 (By similarity)	GO:0003674;GO:0003824;GO:0005575;GO:0005623;GO:0005886;GO:0006082;GO:0006629;GO:0006631;GO:0006644;GO:0006650;GO:0006654;GO:0006793;GO:0006796;GO:0008150;GO:0008152;GO:0008374;GO:0008610;GO:0008654;GO:0008779;GO:0008922;GO:0009058;GO:0009987;GO:0015645;GO:0016020;GO:0016021;GO:0016740;GO:0016746;GO:0016747;GO:0016874;GO:0016877;GO:0016878;GO:0019637;GO:0019752;GO:0031224;GO:0032787;GO:0043436;GO:…	CytoplasmicMembrane
18	39.2	75.501	169.76	584230000	15	17	15	14	AFT93182.1	polynucleotide phosphorylase/polyadenylase [Francisella tularensis subsp. holarctica FSC200]	FTS_1501	pnp	Translation, ribosomal structure and biogenesis	J	COG1185	Pnp	Polyribonucleotide nucleotidyltransferase (polynucleotide phosphorylase)	Purine metabolism;Pyrimidine metabolism;RNA degradation	pnp, polyribonucleotide nucleotidyltransferase [EC:2.7.7.8]	K00962	Involved in mRNA degradation. Hydrolyzes single-stranded polyribonucleotides processively in the 3'- to 5'-direction (By similarity)	GO:0000166;GO:0000175;GO:0003674;GO:0003676;GO:0003723;GO:0003729;GO:0003824;GO:0004518;GO:0004527;GO:0004532;GO:0004540;GO:0004654;GO:0005488;GO:0005575;GO:0005618;GO:0005622;GO:0005623;GO:0005737;GO:0005829;GO:0005886;GO:0006139;GO:0006401;GO:0006402;GO:0006725;GO:0006807;GO:0008150;GO:0008152;GO:0008408;GO:0009056;GO:0009057;GO:0009987;GO:0016020;GO:0016070;GO:0016071;GO:0016740;GO:0016772;GO:…	Cytoplasmic
19	52.1	41.599	168.32	691260000	18	18	16	18	AFT92494.1	galacturonosyl transferase [Francisella tularensis subsp. holarctica FSC200]	FTS_0594		Cell wall/membrane/envelope biogenesis	M	COG0438	RfaB	Glycosyltransferase involved in cell wall bisynthesis		wbtD, galacturonosyltransferase [EC:2.4.1.-]	K13004	glycosyl transferase group 1		Cytoplasmic
15	43.8	36.896	164.93	1053500000	13	13	13	15	AFT92949.1	hypothetical protein FTS_1178 [Francisella tularensis subsp. holarctica FSC200]	FTS_1178		Function unknown	S							Lipoprotein		Unknown
15	62.2	26.945	163.86	1451100000	13	13	14	14	AFT92576.1	hypothetical protein FTS_0696 [Francisella tularensis subsp. holarctica FSC200]	FTS_0696		Cell wall/membrane/envelope biogenesis	M	COG1463	MlaD	ABC-type transporter Mla maintaining outer membrane lipid asymmetry, periplasmic component MlaD	ABC transporters	mlaD, phospholipid/cholesterol/gamma-HCH transport system substrate-binding protein	K02067	Mammalian cell entry related domain protein		CytoplasmicMembrane
11	54.1	13.069	158.65	3228300000	10	10	10	9	AFT92667.1	hypothetical protein FTS_0815 [Francisella tularensis subsp. holarctica FSC200]	FTS_0815												Unknown
5	46.5	19.887	158.52	2533100000	5	5	5	5	AFT92327.1	superoxide dismutase (Cu-Zn) precursor [Francisella tularensis subsp. holarctica FSC200]	FTS_0371	sodC	Inorganic ion transport and metabolism	P	COG2032	SodC	Cu/Zn superoxide dismutase		SOD1, superoxide dismutase, Cu-Zn family [EC:1.15.1.1]	K04565	Destroys radicals which are normally produced within the cells and which are toxic to biological systems (By similarity)	GO:0000302;GO:0000303;GO:0003674;GO:0003824;GO:0004784;GO:0005488;GO:0005507;GO:0005575;GO:0005623;GO:0006801;GO:0006950;GO:0006979;GO:0008150;GO:0008152;GO:0008270;GO:0009987;GO:0010035;GO:0016209;GO:0016491;GO:0016721;GO:0019430;GO:0030288;GO:0030312;GO:0030313;GO:0031975;GO:0033554;GO:0034599;GO:0034614;GO:0042221;GO:0042597;GO:0043167;GO:0043169;GO:0044237;GO:0044462;GO:0044464;GO:0044699;GO:…	Periplasmic
19	60.3	42.296	158.52	469620000	19	19	15	13	AFT92564.1	ATP-binding cassette putrescine uptake system, ATP-binding protein [Francisella tularensis subsp. holarctica FSC200]	FTS_0682	potG	Amino acid transport and metabolism	E	COG3842	PotA	ABC-type Fe3+/spermidine/putrescine transport systems, ATPase components	ABC transporters	potG, putrescine transport system ATP-binding protein	K11076	Part of the ABC transporter complex PotABCD involved in spermidine putrescine import. Responsible for energy coupling to the transport system (By similarity)	GO:0003674;GO:0003824;GO:0005215;GO:0005575;GO:0005623;GO:0005886;GO:0006139;GO:0006152;GO:0006163;GO:0006195;GO:0006200;GO:0006725;GO:0006753;GO:0006793;GO:0006796;GO:0006807;GO:0006810;GO:0006811;GO:0006812;GO:0008150;GO:0008152;GO:0008324;GO:0009056;GO:0009116;GO:0009117;GO:0009119;GO:0009123;GO:0009125;GO:0009126;GO:0009128;GO:0009141;GO:0009143;GO:0009144;GO:0009146;GO:0009150;GO:0009154;GO:…	CytoplasmicMembrane
15	68.9	20.965	158.05	4049200000	15	14	13	12	AFT93177.1	hypothetical protein FTS_1495 [Francisella tularensis subsp. holarctica FSC200]	FTS_1495												Unknown
23	67.9	44.895	157.82	1537200000	20	21	20	20	AFT93096.1	capsule biosynthesis protein CapB [Francisella tularensis subsp. holarctica FSC200]	FTS_1385	capB	Cell wall/membrane/envelope biogenesis	M					capB, gamma-polyglutamate synthase [EC:6.3.2.-]	K01932	Capsule biosynthesis protein		CytoplasmicMembrane
32	52.7	87.663	157.28	1082000000	30	28	25	27	AFT92452.1	outer membrane protein of unknown function [Francisella tularensis subsp. holarctica FSC200]	FTS_0537		Cell wall/membrane/envelope biogenesis	M	COG4775	BamA	Outer membrane protein assembly factor BamA		SAM50, outer membrane protein insertion porin family	K07277	Part of the outer membrane protein assembly complex, which is involved in assembly and insertion of beta-barrel proteins into the outer membrane	GO:0005575;GO:0005622;GO:0005623;GO:0005737;GO:0008104;GO:0008150;GO:0009279;GO:0009987;GO:0016020;GO:0016043;GO:0016044;GO:0019867;GO:0022607;GO:0030312;GO:0030313;GO:0031975;GO:0033036;GO:0034613;GO:0043163;GO:0043165;GO:0044085;GO:0044091;GO:0044424;GO:0044462;GO:0044464;GO:0044699;GO:0044763;GO:0045229;GO:0051179;GO:0051205;GO:0051641;GO:0051668;GO:0061024;GO:0070727;GO:0071709;GO:0071840;GO:…	OuterMembrane
16	73.6	34.1	154.31	1850200000	15	15	14	15	AFT92055.1	S49 family serine peptidase [Francisella tularensis subsp. holarctica FSC200]	FTS_0007		Posttranslational modification, protein turnover, chaperones	O	COG0616	SppA	Periplasmic serine protease, ClpP class		sppA, protease IV [EC:3.4.21.-]	K04773	Signal peptide peptidase	GO:0005575;GO:0005623;GO:0005886;GO:0016020;GO:0044464;GO:0071944	CytoplasmicMembrane
22	40.8	62.103	152.27	415590000	17	18	20	20	AFT93154.1	cysteine/glutathione ABC transporter membrane/ATP-binding component [Francisella tularensis subsp. holarctica FSC200]	FTS_1464	cydC	Energy production and conversion;Posttranslational modification, protein turnover, chaperones	C;O	COG4987	CydC	ABC-type transport system involved in cytochrome bd biosynthesis, fused ATPase and permease components	ABC transporters	cydC, ATP-binding cassette, subfamily C, bacterial CydC	K16012	cysteine glutathione ABC transporter membrane ATP-binding	GO:0000101;GO:0003333;GO:0003674;GO:0003824;GO:0005215;GO:0005575;GO:0005623;GO:0005886;GO:0006139;GO:0006152;GO:0006163;GO:0006195;GO:0006200;GO:0006725;GO:0006753;GO:0006793;GO:0006796;GO:0006807;GO:0006810;GO:0006811;GO:0006812;GO:0006820;GO:0006857;GO:0006865;GO:0008150;GO:0008152;GO:0009056;GO:0009116;GO:0009117;GO:0009119;GO:0009123;GO:0009125;GO:0009126;GO:0009128;GO:0009141;GO:0009143;GO:…	CytoplasmicMembrane
18	87.2	18.731	150.94	1065300000	17	17	17	17	AFT93334.1	50S ribosomal protein L10 [Francisella tularensis subsp. holarctica FSC200]	FTS_1703	rplJ	Translation, ribosomal structure and biogenesis	J	COG0244	RplJ	Ribosomal protein L10	Ribosome	RP-L10, large subunit ribosomal protein L10	K02864	50S ribosomal protein L10	GO:0003674;GO:0003735;GO:0005198;GO:0005575;GO:0005618;GO:0005623;GO:0005886;GO:0006412;GO:0008150;GO:0008152;GO:0009058;GO:0009059;GO:0009987;GO:0010467;GO:0016020;GO:0019538;GO:0030312;GO:0034645;GO:0040007;GO:0043170;GO:0044237;GO:0044238;GO:0044249;GO:0044260;GO:0044267;GO:0044464;GO:0071704;GO:0071944;GO:1901576	Cytoplasmic
10	78.7	17.923	150.12	4613500000	9	9	9	9	AFT92368.1	hypothetical protein FTS_0424 [Francisella tularensis subsp. holarctica FSC200]	FTS_0424												Unknown
19	66.1	38.786	147.99	761680000	19	19	18	18	AFT93126.1	hypothetical protein FTS_1430 [Francisella tularensis subsp. holarctica FSC200]	FTS_1430												Unknown
20	84.5	26.421	146.58	2142900000	19	18	19	19	AFT92211.1	30S ribosomal protein S2 [Francisella tularensis subsp. holarctica FSC200]	FTS_0221	rpsB	Translation, ribosomal structure and biogenesis	J	COG0052	RpsB	Ribosomal protein S2	Ribosome	RP-S2, small subunit ribosomal protein S2	K02967	30S ribosomal protein S2	GO:0003674;GO:0003735;GO:0005198;GO:0005488;GO:0005575;GO:0005618;GO:0005622;GO:0005623;GO:0005737;GO:0005829;GO:0005840;GO:0005886;GO:0006412;GO:0008150;GO:0008152;GO:0008270;GO:0009058;GO:0009059;GO:0009987;GO:0010467;GO:0015935;GO:0016020;GO:0019538;GO:0022626;GO:0022627;GO:0030312;GO:0030529;GO:0032991;GO:0034645;GO:0040007;GO:0043167;GO:0043169;GO:0043170;GO:0043226;GO:0043228;GO:0043229;GO:…	Cytoplasmic
15	58.8	32.068	142.99	3157400000	15	15	14	14	AFT92581.1	competence lipoprotein ComL [Francisella tularensis subsp. holarctica FSC200]	FTS_0701	comL	Cell wall/membrane/envelope biogenesis	M	COG4105	BamD	Outer membrane protein assembly factor BamD, BamD/ComL family		bamD, outer membrane protein assembly factor BamD	K05807	Part of the outer membrane protein assembly complex, which is involved in assembly and insertion of beta-barrel proteins into the outer membrane	GO:0003674;GO:0005102;GO:0005186;GO:0005488;GO:0005515;GO:0005575;GO:0005623;GO:0007154;GO:0008104;GO:0008150;GO:0009279;GO:0009292;GO:0009294;GO:0009605;GO:0009987;GO:0009991;GO:0016020;GO:0016043;GO:0016044;GO:0019867;GO:0022607;GO:0030312;GO:0030313;GO:0030413;GO:0030420;GO:0031668;GO:0031975;GO:0033036;GO:0034613;GO:0043163;GO:0043165;GO:0044085;GO:0044091;GO:0044462;GO:0044464;GO:0044699;GO:…	OuterMembrane
20	59	40.933	141.98	853010000	19	20	18	18	AFT92714.1	DNA/RNA endonuclease G [Francisella tularensis subsp. holarctica FSC200]	FTS_0869		Nucleotide transport and metabolism	F	COG1864	NUC1	DNA/RNA endonuclease G, NUC1		ENDOG, endonuclease G, mitochondrial	K01173	DNA RNA endonuclease G		Extracellular
13	44	36.081	141.51	1200600000	12	12	13	12	AFT93235.1	glycosyl transferase, group 2 [Francisella tularensis subsp. holarctica FSC200]	FTS_1572	wcaA	Cell wall/membrane/envelope biogenesis	M							Catalyzes the transfer of 4-deoxy-4-formamido-L- arabinose from UDP to undecaprenyl phosphate. The modified arabinose is attached to lipid A and is required for resistance to polymyxin and cationic antimicrobial peptides (By similarity)	GO:0005575;GO:0005623;GO:0005886;GO:0016020;GO:0044464;GO:0071944	CytoplasmicMembrane
9	34.1	15.227	138.53	28844000000	8	9	7	8	AFT92078.1	hypothetical protein FTS_0037 [Francisella tularensis subsp. holarctica FSC200]	FTS_0037												Unknown
12	55.7	23.407	136.42	2010800000	11	11	11	10	AFT92832.1	hypothetical protein FTS_1023 [Francisella tularensis subsp. holarctica FSC200]	FTS_1023		Function unknown	S							(Lipo)protein		Unknown
13	61.9	25.351	136.07	2464200000	11	12	13	12	AFT93217.1	hypothetical protein FTS_1550 [Francisella tularensis subsp. holarctica FSC200]	FTS_1550												Unknown
19	74.9	19.996	135.38	2964000000	19	18	18	18	AFT92235.1	50S ribosomal protein L5 [Francisella tularensis subsp. holarctica FSC200]	FTS_0245	rplE	Translation, ribosomal structure and biogenesis	J	COG0094	RplE	Ribosomal protein L5	Ribosome	RP-L5, large subunit ribosomal protein L5	K02931	This is 1 of the proteins that binds and probably mediates the attachment of the 5S RNA into the large ribosomal subunit, where it forms part of the central protuberance. In the 70S ribosome it contacts protein S13 of the 30S subunit (bridge B1b), connecting the 2 subunits	GO:0003674;GO:0003735;GO:0005198;GO:0005575;GO:0005623;GO:0005886;GO:0006412;GO:0008150;GO:0008152;GO:0009058;GO:0009059;GO:0009987;GO:0010467;GO:0016020;GO:0019538;GO:0022613;GO:0034645;GO:0040007;GO:0042254;GO:0043170;GO:0044085;GO:0044237;GO:0044238;GO:0044249;GO:0044260;GO:0044267;GO:0044464;GO:0071704;GO:0071840;GO:0071944;GO:1901576	Cytoplasmic
20	41.8	56.798	132.54	650860000	17	17	19	18	AFT92288.1	dihydrolipoamide acetyltransferase [Francisella tularensis subsp. holarctica FSC200]	FTS_0310	aceF	Energy production and conversion	C	COG0508	AceF	Pyruvate/2-oxoglutarate dehydrogenase complex, dihydrolipoamide acyltransferase (E2) component	Biosynthesis of antibiotics;Biosynthesis of secondary metabolites;Carbon metabolism;Citrate cycle (TCA cycle);Glycolysis / Gluconeogenesis;Metabolic pathways;Microbial metabolism in diverse environments;Pyruvate metabolism	DLAT, pyruvate dehydrogenase E2 component (dihydrolipoamide acetyltransferase) [EC:2.3.1.12]	K00627	Dihydrolipoamide acetyltransferase	GO:0003674;GO:0003824;GO:0004742;GO:0005488;GO:0005504;GO:0005575;GO:0005622;GO:0005623;GO:0005737;GO:0005829;GO:0006082;GO:0006084;GO:0006085;GO:0006086;GO:0006090;GO:0006637;GO:0006732;GO:0006793;GO:0008150;GO:0008152;GO:0008289;GO:0009058;GO:0009108;GO:0009987;GO:0016407;GO:0016417;GO:0016418;GO:0016740;GO:0016746;GO:0016747;GO:0019752;GO:0030523;GO:0031405;GO:0031406;GO:0032787;GO:0032991;GO:…	Cytoplasmic
17	67.9	37.853	131.91	995980000	17	17	14	14	AFT92568.1	membrane fusion protein [Francisella tularensis subsp. holarctica FSC200]	FTS_0688	emrA1	Defense mechanisms	V	COG1566	EmrA	Multidrug resistance efflux pump		emrA, membrane fusion protein, multidrug efflux system	K03543	Multidrug resistance protein		Unknown
15	62.1	29.606	131.79	1681100000	14	14	15	14	AFT92421.1	hypothetical protein FTS_0495 [Francisella tularensis subsp. holarctica FSC200]	FTS_0495												Periplasmic
13	61.6	14.468	130	2131000000	12	13	13	13	AFT92921.1;AFT92133.1	hypothetical protein FTS_1139 [Francisella tularensis subsp. holarctica FSC200];hypothetical protein FTS_0111 [Francisella tularensis subsp. holarctica FSC200]	FTS_1139;FTS_0111												Unknown
28	48.7	73.307	129.77	533220000	24	22	26	25	AFT92956.1	hypothetical protein FTS_1187 [Francisella tularensis subsp. holarctica FSC200]	FTS_1187		Amino acid transport and metabolism	E							Transglutaminase-like superfamily		Cytoplasmic
14	59.4	16.134	129.05	1718300000	14	14	11	11	AFT92827.1	hypothetical protein FTS_1018 [Francisella tularensis subsp. holarctica FSC200]	FTS_1018												Unknown
8	42.4	12.865	128.78	2451300000	6	6	7	8	AFT92685.1	preprotein translocase family protein [Francisella tularensis subsp. holarctica FSC200]	FTS_0837	yajC	Intracellular trafficking, secretion, and vesicular transport	U	COG1862	YajC	Preprotein translocase subunit YajC	Bacterial secretion system;Protein export;Quorum sensing	yajC, preprotein translocase subunit YajC	K03210	Preprotein translocase, subunit YajC	GO:0005575;GO:0005623;GO:0005886;GO:0005887;GO:0016020;GO:0016021;GO:0031224;GO:0031226;GO:0044425;GO:0044459;GO:0044464;GO:0071944	CytoplasmicMembrane
29	35.6	100.27	128.73	555020000	25	26	24	21	AFT92287.1	pyruvate dehydrogenase subunit E1 [Francisella tularensis subsp. holarctica FSC200]	FTS_0309	aceE	Energy production and conversion	C	COG2609	AceE	Pyruvate dehydrogenase complex, dehydrogenase (E1) component	Biosynthesis of antibiotics;Biosynthesis of secondary metabolites;Carbon metabolism;Citrate cycle (TCA cycle);Glycolysis / Gluconeogenesis;Metabolic pathways;Microbial metabolism in diverse environments;Pyruvate metabolism	aceE, pyruvate dehydrogenase E1 component [EC:1.2.4.1]	K00163	Component of the pyruvate dehydrogenase (PDH) complex, that catalyzes the overall conversion of pyruvate to acetyl-CoA and CO(2) (By similarity)	GO:0003674;GO:0003824;GO:0004738;GO:0004739;GO:0005575;GO:0005622;GO:0005623;GO:0005737;GO:0005829;GO:0006082;GO:0006084;GO:0006085;GO:0006086;GO:0006090;GO:0006637;GO:0006732;GO:0006793;GO:0008150;GO:0008152;GO:0009058;GO:0009108;GO:0009987;GO:0016020;GO:0016491;GO:0016624;GO:0016903;GO:0019752;GO:0032787;GO:0032991;GO:0035383;GO:0035384;GO:0043234;GO:0043436;GO:0044237;GO:0044249;GO:0044281;GO:…	Cytoplasmic
15	50.9	31.675	126.98	879550000	15	15	15	13	AFT92845.1	hypothetical protein FTS_1038 [Francisella tularensis subsp. holarctica FSC200]	FTS_1038												Unknown
14	47.5	37.16	126.13	456420000	12	14	11	12	AFT93005.1	glutathione synthetase [Francisella tularensis subsp. holarctica FSC200]	FTS_1256	gshB	Coenzyme transport and metabolism;Translation, ribosomal structure and biogenesis	H;J	COG0189	RimK	Glutathione synthase/RimK-type ligase, ATP-grasp superfamily	Cysteine and methionine metabolism;Glutathione metabolism;Metabolic pathways	gshB, glutathione synthase [EC:6.3.2.3]	K01920	glutathione synthase	GO:0000287;GO:0003674;GO:0003824;GO:0004363;GO:0005488;GO:0005575;GO:0005622;GO:0005623;GO:0005737;GO:0005829;GO:0006082;GO:0006518;GO:0006520;GO:0006575;GO:0006749;GO:0006750;GO:0006790;GO:0006807;GO:0008150;GO:0008152;GO:0008652;GO:0009058;GO:0009987;GO:0016053;GO:0016874;GO:0016879;GO:0016881;GO:0019184;GO:0019752;GO:0034641;GO:0042398;GO:0043043;GO:0043167;GO:0043169;GO:0043436;GO:0043603;GO:…	Cytoplasmic
9	72.9	11.144	124.66	896910000	8	8	4	5	AFT93070.1	hypothetical protein FTS_1352 [Francisella tularensis subsp. holarctica FSC200]	FTS_1352												Unknown
14	35	35.582	123.69	891130000	14	12	13	13	AFT92518.1	glycosyl transferase [Francisella tularensis subsp. holarctica FSC200]	FTS_0624	gtrB	Cell wall/membrane/envelope biogenesis	M	COG0463	WcaA	Glycosyltransferase involved in cell wall bisynthesis		gtrB, polyisoprenyl-phosphate glycosyltransferase [EC:2.4.-.-]	K20534	Catalyzes the transfer of 4-deoxy-4-formamido-L- arabinose from UDP to undecaprenyl phosphate. The modified arabinose is attached to lipid A and is required for resistance to polymyxin and cationic antimicrobial peptides (By similarity)	GO:0005575;GO:0005623;GO:0005886;GO:0016020;GO:0044464;GO:0071944	CytoplasmicMembrane
17	53.3	43.39	123.34	592460000	16	16	14	13	AFT93339.1	elongation factor Tu [Francisella tularensis subsp. holarctica FSC200]	FTS_1709	tufA	Translation, ribosomal structure and biogenesis	J	COG0050	TufB	Translation elongation factor EF-Tu, a GTPase		tuf, elongation factor Tu	K02358	This protein promotes the GTP-dependent binding of aminoacyl-tRNA to the A-site of ribosomes during protein biosynthesis (By similarity)	GO:0001666;GO:0003674;GO:0003676;GO:0003723;GO:0003746;GO:0005488;GO:0005575;GO:0005618;GO:0005622;GO:0005623;GO:0005737;GO:0005829;GO:0005886;GO:0006412;GO:0006414;GO:0006950;GO:0008135;GO:0008150;GO:0008152;GO:0009058;GO:0009059;GO:0009628;GO:0009987;GO:0010035;GO:0010038;GO:0010039;GO:0010467;GO:0016020;GO:0019538;GO:0030312;GO:0034645;GO:0036293;GO:0040007;GO:0042221;GO:0043170;GO:0044237;GO:…	Cytoplasmic
8	60	16.177	123.11	679210000	8	8	7	7	AFT93352.1	hypothetical protein FTS_1731 [Francisella tularensis subsp. holarctica FSC200]	FTS_1731		Function unknown	S							Peptidase propeptide and YPEB domain		Unknown
15	53.7	40.669	122.24	442180000	15	15	13	14	AFT92589.1	glycosyl transferase, group 1 [Francisella tularensis subsp. holarctica FSC200]	FTS_0710	lpcC	Cell wall/membrane/envelope biogenesis	M							lipopolysaccharide core biosynthesis mannosyltransferase	GO:0000030;GO:0000271;GO:0003674;GO:0003824;GO:0005975;GO:0005976;GO:0006629;GO:0008150;GO:0008152;GO:0008610;GO:0008653;GO:0009058;GO:0009059;GO:0009103;GO:0009244;GO:0009311;GO:0009312;GO:0009987;GO:0016051;GO:0016740;GO:0016757;GO:0016758;GO:0033692;GO:0034637;GO:0034645;GO:0043170;GO:0044237;GO:0044238;GO:0044249;GO:0044255;GO:0044260;GO:0044262;GO:0044264;GO:0044710;GO:0044723;GO:0046401;GO:…	Cytoplasmic
17	67.8	26.566	120.12	2034900000	16	15	17	17	AFT93359.1	succinate dehydrogenase iron-sulfur subunit [Francisella tularensis subsp. holarctica FSC200]	FTS_1740	sdhB	Energy production and conversion	C	COG0479	FrdB	Succinate dehydrogenase/fumarate reductase, Fe-S protein subunit	Biosynthesis of antibiotics;Biosynthesis of secondary metabolites;Butanoate metabolism;Carbon metabolism;Citrate cycle (TCA cycle);Metabolic pathways;Microbial metabolism in diverse environments;Oxidative phosphorylation	sdhB, succinate dehydrogenase / fumarate reductase, iron-sulfur subunit [EC:1.3.5.1 1.3.5.4]	K00240	succinate dehydrogenase	GO:0000104;GO:0003674;GO:0003824;GO:0005488;GO:0005575;GO:0005622;GO:0005623;GO:0005886;GO:0006091;GO:0006099;GO:0008150;GO:0008152;GO:0009055;GO:0009060;GO:0009987;GO:0015980;GO:0016020;GO:0016491;GO:0016627;GO:0032991;GO:0043234;GO:0044237;GO:0044238;GO:0044424;GO:0044425;GO:0044459;GO:0044464;GO:0044710;GO:0045273;GO:0045274;GO:0045281;GO:0045282;GO:0045333;GO:0051536;GO:0051537;GO:0051538;GO:…	CytoplasmicMembrane
8	33.3	41.004	119.27	415350000	7	8	8	8	AFT92315.1	heat shock protein HtpX [Francisella tularensis subsp. holarctica FSC200]	FTS_0354	htpX	Posttranslational modification, protein turnover, chaperones	O	COG0501	HtpX	Zn-dependent protease with chaperone function		htpX, heat shock protein HtpX [EC:3.4.24.-]	K03799	Heat shock protein HtpX	GO:0005575;GO:0005623;GO:0005886;GO:0016020;GO:0044464;GO:0071944	CytoplasmicMembrane
7	54.2	9.5596	117.05	1676400000	6	6	6	6	AFT92666.1	hypothetical protein FTS_0814 [Francisella tularensis subsp. holarctica FSC200]	FTS_0814												Unknown
14	93.7	19.202	116.76	1222100000	12	11	12	12	AFT93373.1	F0F1 ATP synthase subunit delta [Francisella tularensis subsp. holarctica FSC200]	FTS_1754	atpH	Energy production and conversion	C	COG0712	AtpH	FoF1-type ATP synthase, delta subunit	Metabolic pathways;Oxidative phosphorylation	ATPF1D, F-type H+transporting ATPase subunit delta	K02113	F(1)F(0) ATP synthase produces ATP from ADP in the presence of a proton or sodium gradient. F-type ATPases consist of two structural domains, F(1) containing the extramembraneous catalytic core and F(0) containing the membrane proton channel, linked together by a central stalk and a peripheral stalk. During catalysis, ATP synthesis in the catalytic domain of F(1) is coupled via a rotary mechanism…	GO:0003674;GO:0003824;GO:0005215;GO:0005575;GO:0005622;GO:0005623;GO:0005886;GO:0006139;GO:0006152;GO:0006163;GO:0006164;GO:0006195;GO:0006200;GO:0006725;GO:0006753;GO:0006754;GO:0006793;GO:0006796;GO:0006807;GO:0006810;GO:0006811;GO:0006812;GO:0006818;GO:0008150;GO:0008152;GO:0008324;GO:0009056;GO:0009058;GO:0009116;GO:0009117;GO:0009119;GO:0009123;GO:0009124;GO:0009125;GO:0009126;GO:0009127;GO:…	Cytoplasmic
8	59.4	16.366	116.75	1236400000	8	8	8	7	AFT92986.1	hypothetical protein FTS_1229 [Francisella tularensis subsp. holarctica FSC200]	FTS_1229												Unknown
18	47.3	45.214	114.5	858780000	16	17	16	13	AFT93211.1	ATP-binding cassette putrescine uptake system, periplasmic protein [Francisella tularensis subsp. holarctica FSC200]	FTS_1541	potF	Amino acid transport and metabolism	E	COG0687	PotD	Spermidine/putrescine-binding periplasmic protein	ABC transporters	potF, putrescine transport system substrate-binding protein	K11073	Putrescine ABC transporter	GO:0003674;GO:0003824;GO:0005215;GO:0005575;GO:0005623;GO:0006139;GO:0006152;GO:0006163;GO:0006195;GO:0006200;GO:0006725;GO:0006753;GO:0006793;GO:0006796;GO:0006807;GO:0006810;GO:0006811;GO:0006812;GO:0008150;GO:0008152;GO:0008324;GO:0009056;GO:0009116;GO:0009117;GO:0009119;GO:0009123;GO:0009125;GO:0009126;GO:0009128;GO:0009141;GO:0009143;GO:0009144;GO:0009146;GO:0009150;GO:0009154;GO:0009158;GO:…	Periplasmic
9	77.4	17.239	113.91	2278600000	9	9	9	9	AFT92360.1	hypothetical protein FTS_0415 [Francisella tularensis subsp. holarctica FSC200]	FTS_0415												OuterMembrane
12	51.7	29.955	113.9	773240000	12	11	12	12	AFT92493.1	UDP-glucose 4-epimerase [Francisella tularensis subsp. holarctica FSC200]	FTS_0593	wbtC	Cell wall/membrane/envelope biogenesis	M	COG1087	GalE	UDP-glucose 4-epimerase	Amino sugar and nucleotide sugar metabolism;Galactose metabolism;Metabolic pathways	galE, UDP-glucose 4-epimerase [EC:5.1.3.2]	K01784	Nad-dependent epimerase dehydratase	GO:0003674;GO:0003824;GO:0003978;GO:0005975;GO:0005996;GO:0006012;GO:0008150;GO:0008152;GO:0016853;GO:0016854;GO:0016857;GO:0019318;GO:0044238;GO:0044723;GO:0071704	Unknown
13	58.7	19.574	113.78	1186200000	13	12	11	11	AFT93440.1	outer membrane lipoprotein [Francisella tularensis subsp. holarctica FSC200]	FTS_1846	blc	Cell wall/membrane/envelope biogenesis	M	COG3040	Blc	Bacterial lipocalin		APOD, apolipoprotein D and lipocalin family protein	K03098	Outer membrane lipoprotein	GO:0005575;GO:0005623;GO:0006950;GO:0006974;GO:0008150;GO:0009279;GO:0009987;GO:0016020;GO:0019867;GO:0030312;GO:0030313;GO:0031975;GO:0033554;GO:0044462;GO:0044464;GO:0044699;GO:0044763;GO:0050896;GO:0051716;GO:0071944	OuterMembrane
19	41.6	54.535	113.75	585180000	17	18	16	15	AFT92567.1	outer membrane efflux protein [Francisella tularensis subsp. holarctica FSC200]	FTS_0687		Cell wall/membrane/envelope biogenesis	M							RND efflux system, outer membrane lipoprotein	GO:0003674;GO:0005215;GO:0006810;GO:0008150;GO:0009987;GO:0015562;GO:0022857;GO:0044699;GO:0044763;GO:0044765;GO:0051179;GO:0051234;GO:0055085	OuterMembrane
12	57.3	26.43	113.01	526880000	11	12	12	12	AFT93059.1	transcriptional regulator, IclR family [Francisella tularensis subsp. holarctica FSC200]	FTS_1332		Transcription	K							Transcriptional regulator (IclR family)		Cytoplasmic
14	71.7	15.737	111.72	750900000	11	11	12	13	AFT93369.1	F0F1 ATP synthase subunit epsilon [Francisella tularensis subsp. holarctica FSC200]	FTS_1750	atpC	Energy production and conversion	C	COG0355	AtpC	FoF1-type ATP synthase, epsilon subunit	Metabolic pathways;Oxidative phosphorylation	ATPF1E, F-type H+transporting ATPase subunit epsilon	K02114	Produces ATP from ADP in the presence of a proton gradient across the membrane (By similarity)	GO:0003674;GO:0003824;GO:0005215;GO:0005575;GO:0005622;GO:0005623;GO:0005886;GO:0006139;GO:0006152;GO:0006163;GO:0006164;GO:0006195;GO:0006200;GO:0006725;GO:0006753;GO:0006754;GO:0006793;GO:0006796;GO:0006807;GO:0006810;GO:0006811;GO:0006812;GO:0006818;GO:0008150;GO:0008152;GO:0008324;GO:0009056;GO:0009058;GO:0009116;GO:0009117;GO:0009119;GO:0009123;GO:0009124;GO:0009125;GO:0009126;GO:0009127;GO:…	Unknown
11	60.5	18.814	110.89	3475100000	11	11	10	9	AFT92688.1	hypothetical protein FTS_0840 [Francisella tularensis subsp. holarctica FSC200]	FTS_0840												Unknown
7	46.5	15.64	110.03	2845800000	7	7	6	5	AFT92190.1	hypothetical protein FTS_0195 [Francisella tularensis subsp. holarctica FSC200]	FTS_0195												Extracellular
21	45.3	53.442	105.47	2461000000	18	20	20	20	AFT92677.1	methionine uptake transporter (MUT) family protein, membrane and periplasmic protein [Francisella tularensis subsp. holarctica FSC200]	FTS_0827	metlQ	Inorganic ion transport and metabolism;Amino acid transport and metabolism	E;P	COG1464;COG2011	NlpA;MetP	ABC-type metal ion transport system, periplasmic component/surface antigen, ABC-type methionine transport system, permease component	ABC transporters	metQ, D-methionine transport system substrate-binding protein, metI, D-methionine transport system permease protein	K02072	(Lipo)protein	GO:0005575;GO:0005623;GO:0005886;GO:0009279;GO:0016020;GO:0019867;GO:0030312;GO:0030313;GO:0031975;GO:0044462;GO:0044464;GO:0071944	CytoplasmicMembrane
17	37.8	54.495	104.94	302140000	16	13	14	14	AFT92753.1	RmuC family protein [Francisella tularensis subsp. holarctica FSC200]	FTS_0916	rmuC	Replication, recombination and repair	L	COG1322	RmuC	DNA anti-recombination protein (rearrangement mutator) RmuC		rmuC, DNA recombination protein RmuC	K09760	DNA recombination protein	GO:0006139;GO:0006259;GO:0006310;GO:0006725;GO:0006807;GO:0008150;GO:0008152;GO:0009987;GO:0034641;GO:0043170;GO:0044237;GO:0044238;GO:0044260;GO:0046483;GO:0071704;GO:0090304;GO:1901360	Cytoplasmic
16	45.9	38.067	104.89	774360000	11	10	14	15	AFT93230.1	putative periplasmic protease [Francisella tularensis subsp. holarctica FSC200]	FTS_1565	sohB	Posttranslational modification, protein turnover, chaperones	O	COG0616	SppA	Periplasmic serine protease, ClpP class		sohB, serine protease SohB [EC:3.4.21.-]	K04774	peptidase	GO:0003674;GO:0003824;GO:0005575;GO:0005623;GO:0005886;GO:0006508;GO:0008150;GO:0008152;GO:0008233;GO:0016020;GO:0016787;GO:0019538;GO:0043170;GO:0044238;GO:0044464;GO:0071704;GO:0071944	CytoplasmicMembrane
19	51.8	50.98	104.1	448140000	17	18	16	16	AFT93439.1	hypothetical protein FTS_1845 [Francisella tularensis subsp. holarctica FSC200]	FTS_1845		Function unknown	S							Kelch domain protein		Unknown
14	16.6	76.199	104.07	2564000000	12	13	13	13	AFT92183.1	cytochrome bo terminal oxidase subunit I [Francisella tularensis subsp. holarctica FSC200]	FTS_0188	cyoB	Energy production and conversion	C	COG0843	CyoB	Heme/copper-type cytochrome/quinol oxidase, subunit 1	Metabolic pathways;Oxidative phosphorylation	cyoB, cytochrome o ubiquinol oxidase subunit I [EC:1.10.3.10]	K02298	oxidase) subunit I	GO:0003674;GO:0003824;GO:0005215;GO:0005488;GO:0005507;GO:0005575;GO:0005623;GO:0005886;GO:0005887;GO:0006091;GO:0006810;GO:0006811;GO:0006812;GO:0006818;GO:0008150;GO:0008152;GO:0008324;GO:0009055;GO:0009060;GO:0009319;GO:0009486;GO:0009987;GO:0015002;GO:0015075;GO:0015077;GO:0015078;GO:0015399;GO:0015453;GO:0015672;GO:0015980;GO:0015988;GO:0015990;GO:0015992;GO:0016020;GO:0016021;GO:0016491;GO:…	CytoplasmicMembrane
18	49.6	52.472	104.05	676540000	17	17	17	14	AFT92871.1	hypothetical protein FTS_1076 [Francisella tularensis subsp. holarctica FSC200]	FTS_1076		Cell wall/membrane/envelope biogenesis;Intracellular trafficking, secretion, and vesicular transport	M;U							Outer membrane efflux protein	GO:0003674;GO:0005215;GO:0005575;GO:0005623;GO:0006810;GO:0006811;GO:0006820;GO:0006873;GO:0006875;GO:0006879;GO:0008104;GO:0008150;GO:0009279;GO:0009306;GO:0009987;GO:0010033;GO:0014070;GO:0015031;GO:0015267;GO:0015288;GO:0015562;GO:0015688;GO:0015711;GO:0015850;GO:0015891;GO:0016020;GO:0019725;GO:0019867;GO:0022803;GO:0022829;GO:0022857;GO:0030003;GO:0030312;GO:0030313;GO:0031975;GO:0032940;GO:…	OuterMembrane
15	65.3	27.626	100.28	805660000	14	12	13	13	AFT92980.1	hypothetical protein FTS_1221 [Francisella tularensis subsp. holarctica FSC200]	FTS_1221												Unknown
12	64.1	19.632	99.942	1706600000	12	11	11	10	AFT92326.1	methionine sulfoxide reductase B [Francisella tularensis subsp. holarctica FSC200]	FTS_0370	msrB	Posttranslational modification, protein turnover, chaperones	O	COG0229	MsrB	Peptide methionine sulfoxide reductase MsrB		msrB, peptide-methionine (R)-S-oxide reductase [EC:1.8.4.12]	K07305	reductase	GO:0003674;GO:0003824;GO:0008113;GO:0008150;GO:0008152;GO:0009405;GO:0016491;GO:0016667;GO:0016671;GO:0044710;GO:0051704;GO:0055114	Cytoplasmic
16	33	63.814	98.086	339100000	15	16	15	14	AFT92347.1	2-octaprenylphenol hydroxylase [Francisella tularensis subsp. holarctica FSC200]	FTS_0398	ubiB	Coenzyme transport and metabolism;Signal transduction mechanisms	H;T	COG0661	AarF	Predicted unusual protein kinase regulating ubiquinone biosynthesis, AarF/ABC1/UbiB family		ubiB, ubiquinone biosynthesis protein	K03688	Required, probably indirectly, for the hydroxylation of 2-octaprenylphenol to 2-octaprenyl-6-hydroxy-phenol, the fourth step in ubiquinone biosynthesis (By similarity)	GO:0003674;GO:0003824;GO:0005575;GO:0005623;GO:0005886;GO:0006732;GO:0006733;GO:0006743;GO:0006744;GO:0008150;GO:0008152;GO:0009058;GO:0009108;GO:0009987;GO:0016020;GO:0016491;GO:0019168;GO:0042180;GO:0042181;GO:0042375;GO:0044237;GO:0044249;GO:0044281;GO:0044283;GO:0044464;GO:0044710;GO:0044711;GO:0045426;GO:0051186;GO:0051188;GO:0055114;GO:0071704;GO:0071944;GO:1901576;GO:1901661;GO:1901663	CytoplasmicMembrane
14	42.9	39.225	97.86	698120000	13	13	12	13	AFT93438.1;AFT93029.1;AFT92250.1	hypothetical protein FTS_1842 [Francisella tularensis subsp. holarctica FSC200];hypothetical protein FTS_1289 [Francisella tularensis subsp. holarctica FSC200];hypothetical protein FTS_0261 [Francisella tularensis subsp. holarctica FSC200]	FTS_1842;FTS_1289;FTS_0261												Unknown
5	54.2	10.524	96.727	7980200000	5	5	4	3	AFT92865.1	hypothetical protein FTS_1068 [Francisella tularensis subsp. holarctica FSC200]	FTS_1068												Unknown
18	53.6	37.238	96.232	579260000	18	18	12	13	AFT92077.1	HlyD family membrane fusion protein [Francisella tularensis subsp. holarctica FSC200]	FTS_0036	emrA2	Defense mechanisms	V							secretion protein HlyD family		CytoplasmicMembrane
8	41.9	22.251	94.364	245500000	7	6	7	7	AFT92650.1	Type IV pili glycosylation protein [Francisella tularensis subsp. holarctica FSC200]	FTS_0790	pilO	Cell motility;Extracellular structures	N;W	COG3167	PilO	Tfp pilus assembly protein PilO		pilO, type IV pilus assembly protein PilO	K02664			Unknown
10	36	34.484	94.071	1094300000	10	10	9	9	AFT92687.1	preprotein translocase subunit SecF [Francisella tularensis subsp. holarctica FSC200]	FTS_0839	secF	Intracellular trafficking, secretion, and vesicular transport	U	COG0341	SecF	Preprotein translocase subunit SecF	Bacterial secretion system;Protein export	secF, preprotein translocase subunit SecF	K03074	Part of the Sec protein translocase complex. Interacts with the SecYEG preprotein conducting channel. SecDF uses the proton motive force (PMF) to complete protein translocation after the ATP-dependent function of SecA (By similarity)	GO:0005575;GO:0005623;GO:0005886;GO:0016020;GO:0044464;GO:0071944	CytoplasmicMembrane
12	44.7	27.857	93.102	659400000	10	10	10	10	AFT92105.1	acyltransferase [Francisella tularensis subsp. holarctica FSC200]	FTS_0078		Lipid transport and metabolism	I	COG0204	PlsC	1-acyl-sn-glycerol-3-phosphate acyltransferase	Biosynthesis of secondary metabolites;Glycerolipid metabolism;Glycerophospholipid metabolism;Metabolic pathways	plsC, 1-acyl-sn-glycerol-3-phosphate acyltransferase [EC:2.3.1.51]	K00655	Phospholipid glycerol acyltransferase	GO:0005575;GO:0005623;GO:0005886;GO:0006629;GO:0008150;GO:0008152;GO:0009372;GO:0009987;GO:0016020;GO:0042592;GO:0044237;GO:0044238;GO:0044255;GO:0044464;GO:0044710;GO:0044764;GO:0048872;GO:0048874;GO:0051704;GO:0065007;GO:0065008;GO:0071704;GO:0071944	CytoplasmicMembrane
10	36.4	32.976	91.045	635100000	10	9	10	10	AFT92503.1	glycosyltransferase [Francisella tularensis subsp. holarctica FSC200]	FTS_0603	wbtK	Cell wall/membrane/envelope biogenesis	M							Glycosyl transferase		Cytoplasmic
15	31.4	65.882	89.154	284510000	14	13	12	13	AFT93153.1	cysteine/glutathione ABC transporter membrane/ATP-binding component [Francisella tularensis subsp. holarctica FSC200]	FTS_1463	cydD	Energy production and conversion;Posttranslational modification, protein turnover, chaperones	C;O	COG4988	CydD	ABC-type transport system involved in cytochrome bd biosynthesis, ATPase and permease components	ABC transporters	cydD, ATP-binding cassette, subfamily C, bacterial CydD	K16013	cysteine glutathione ABC transporter membrane ATP-binding	GO:0000101;GO:0003333;GO:0003674;GO:0003824;GO:0005215;GO:0005575;GO:0005623;GO:0005886;GO:0006139;GO:0006152;GO:0006163;GO:0006195;GO:0006200;GO:0006725;GO:0006753;GO:0006793;GO:0006796;GO:0006807;GO:0006810;GO:0006811;GO:0006812;GO:0006820;GO:0006857;GO:0006865;GO:0008150;GO:0008152;GO:0009056;GO:0009116;GO:0009117;GO:0009119;GO:0009123;GO:0009125;GO:0009126;GO:0009128;GO:0009141;GO:0009143;GO:…	CytoplasmicMembrane
12	60.1	25.388	88.921	207290000	5	6	11	12	AFT92155.1	hypothetical protein FTS_0152 [Francisella tularensis subsp. holarctica FSC200]	FTS_0152		Function unknown	S	COG1392	YkaA	Uncharacterized conserved protein YkaA, distantly related to PhoU, UPF0111/DUF47 family		uncharacterized protein	K07220	Phosphate transport regulator		Cytoplasmic
11	62.9	15.878	88.707	1909200000	9	11	9	10	AFT92057.1	rhodanese-related sulfurtransferase [Francisella tularensis subsp. holarctica FSC200]	FTS_0009	glpe	Inorganic ion transport and metabolism	P	COG2897	SseA	3-mercaptopyruvate sulfurtransferase SseA, contains two rhodanese domains	Cysteine and methionine metabolism;Metabolic pathways;Microbial metabolism in diverse environments;Sulfur relay system	TST, thiosulfate/3-mercaptopyruvate sulfurtransferase [EC:2.8.1.1 2.8.1.2]	K01011	Rhodanese domain protein		Unknown
11	61.8	25.258	88.057	2725800000	10	9	10	10	AFT92433.1	membrane protein of unknown function [Francisella tularensis subsp. holarctica FSC200]	FTS_0515	ttg2	Lipid transport and metabolism	I	COG2854	MlaC	ABC-type transporter Mla maintaining outer membrane lipid asymmetry, periplasmic MlaC component	ABC transporters	mlaC, phospholipid transport system substrate-binding protein	K07323	Toluene tolerance, Ttg2		Unknown
14	47	51.988	87.574	255170000	9	11	11	11	AFT93136.1	cytosol aminopeptidase [Francisella tularensis subsp. holarctica FSC200]	FTS_1445	pepA	Amino acid transport and metabolism	E	COG0260	PepB	Leucyl aminopeptidase	Glutathione metabolism;Metabolic pathways	CARP, leucyl aminopeptidase [EC:3.4.11.1]	K01255	Presumably involved in the processing and regular turnover of intracellular proteins. Catalyzes the removal of unsubstituted N-terminal amino acids from various peptides (By similarity)	GO:0003674;GO:0003824;GO:0005575;GO:0005622;GO:0005623;GO:0005737;GO:0006508;GO:0008150;GO:0008152;GO:0008233;GO:0008235;GO:0008237;GO:0008238;GO:0016787;GO:0019538;GO:0043170;GO:0044238;GO:0044424;GO:0044464;GO:0070011;GO:0071704	Cytoplasmic
9	57.1	22.981	86.916	538450000	9	9	8	7	AFT92267.1	hypothetical protein FTS_0282 [Francisella tularensis subsp. holarctica FSC200]	FTS_0282												Unknown
14	41.7	26.953	85.573	421290000	13	12	12	12	AFT92544.1	hypothetical protein FTS_0657 [Francisella tularensis subsp. holarctica FSC200]	FTS_0657												Unknown
17	39.2	46.282	85.404	478210000	16	17	17	16	AFT93397.1	NADH dehydrogenase I, F subunit [Francisella tularensis subsp. holarctica FSC200]	FTS_1782	nuoF	Energy production and conversion	C	COG1894	NuoF	NADH:ubiquinone oxidoreductase, NADH-binding 51 kD subunit (chain F)	Metabolic pathways;Oxidative phosphorylation	nuoF, NADH-quinone oxidoreductase subunit F [EC:1.6.5.3]	K00335	NADH dehydrogenase I, subunit F	GO:0003674;GO:0003824;GO:0005575;GO:0005623;GO:0005886;GO:0008150;GO:0008152;GO:0008901;GO:0016020;GO:0016491;GO:0016695;GO:0016699;GO:0016730;GO:0044464;GO:0044710;GO:0055114;GO:0071944	Cytoplasmic
10	26.4	30.656	85.368	193350000	8	9	9	7	AFT92619.1	hypothetical protein FTS_0746 [Francisella tularensis subsp. holarctica FSC200]	FTS_0746		Function unknown	S							nerd domain protein		Cytoplasmic
15	36.9	49.86	84.778	480960000	14	15	14	13	AFT92462.1	3-deoxy-D-manno-octulosonic-acid transferase [Francisella tularensis subsp. holarctica FSC200]	FTS_0549	kdtA	Cell wall/membrane/envelope biogenesis	M	COG1519	KdtA	3-deoxy-D-manno-octulosonic-acid transferase	Lipopolysaccharide biosynthesis;Metabolic pathways	kdtA, 3-deoxy-D-manno-octulosonic-acid transferase [EC:2.4.99.12 2.4.99.13 2.4.99.14 2.4.99.15]	K02527	3-Deoxy-D-manno-octulosonic-acid transferase	GO:0000271;GO:0003674;GO:0003824;GO:0005575;GO:0005618;GO:0005623;GO:0005886;GO:0005975;GO:0005976;GO:0006629;GO:0006643;GO:0006644;GO:0006664;GO:0006793;GO:0006796;GO:0008150;GO:0008152;GO:0008610;GO:0008653;GO:0008654;GO:0009058;GO:0009059;GO:0009103;GO:0009244;GO:0009245;GO:0009247;GO:0009274;GO:0009276;GO:0009311;GO:0009312;GO:0009987;GO:0016020;GO:0016051;GO:0016740;GO:0019637;GO:0030312;GO:…	Cytoplasmic
11	35.3	34.654	84.58	393070000	10	9	9	11	AFT92305.1	group A colicin translocation tolA protein [Francisella tularensis subsp. holarctica FSC200]	FTS_0331	tolA	Cell wall/membrane/envelope biogenesis	M	COG3064	TolA	Membrane protein involved in colicin uptake		tolA, colicin import membrane protein	K03646			Cytoplasmic
7	14.7	30.363	83.63	618350000	7	7	7	7	AFT92301.1	CDP-alcohol phosphatidyltransferase [Francisella tularensis subsp. holarctica FSC200]	FTS_0327	pssA	Lipid transport and metabolism	I	COG1183	PssA	Phosphatidylserine synthase	Biosynthesis of secondary metabolites;Glycerophospholipid metabolism;Glycine, serine and threonine metabolism;Metabolic pathways	CHO1, CDP-diacylglycerol---serine O-phosphatidyltransferase [EC:2.7.8.8]	K17103	CDP-diacylglycerol--serine O-phosphatidyltransferase	GO:0003674;GO:0003824;GO:0004349;GO:0005575;GO:0005623;GO:0005886;GO:0006629;GO:0006793;GO:0006796;GO:0008150;GO:0008152;GO:0009987;GO:0016020;GO:0016301;GO:0016310;GO:0016740;GO:0016772;GO:0016774;GO:0019202;GO:0044237;GO:0044238;GO:0044255;GO:0044464;GO:0044710;GO:0071704;GO:0071944	CytoplasmicMembrane
13	34.7	42.595	83.158	232730000	10	11	12	13	AFT92397.1	BNR/Asp-box repeat-containing protein [Francisella tularensis subsp. holarctica FSC200]	FTS_0466		Carbohydrate transport and metabolism	G							BNR Asp-box repeat protein		CytoplasmicMembrane
8	32.5	28.643	83.123	586810000	7	8	8	8	AFT93210.1	hypothetical protein FTS_1540 [Francisella tularensis subsp. holarctica FSC200]	FTS_1540												Extracellular
15	59.8	20.891	81.722	665680000	14	13	13	12	AFT92908.1;AFT92120.1	iglA protein [Francisella tularensis subsp. holarctica FSC200];iglA protein [Francisella tularensis subsp. holarctica FSC200]	FTS_1125;FTS_0097	iglA2;iglA1	Intracellular trafficking, secretion, and vesicular transport;Intracellular trafficking, secretion, and vesicular transport	U	COG3516;COG3516	COG3516;COG3516	Predicted component of the type VI protein secretion system;Predicted component of the type VI protein secretion system		impB, type VI secretion system protein ImpB;impB, type VI secretion system protein ImpB	K11901;K11901	Intracellular growth locus, subunit A;Intracellular growth locus, subunit A		Cytoplasmic
16	53.3	53.344	81.503	218580000	10	9	14	15	AFT93223.1	peptidyl-prolyl cis-trans isomerase (PPIase) [Francisella tularensis subsp. holarctica FSC200]	FTS_1556	surA	Posttranslational modification, protein turnover, chaperones	O	COG0760	SurA	Parvulin-like peptidyl-prolyl isomerase		surA, peptidyl-prolyl cis-trans isomerase SurA [EC:5.2.1.8]	K03771	Chaperone involved in the correct folding and assembly of outer membrane proteins. Recognizes specific patterns of aromatic residues and the orientation of their side chains, which are found more frequently in integral outer membrane proteins. May act in both early periplasmic and late outer membrane-associated steps of protein maturation (By similarity)	GO:0000413;GO:0003674;GO:0003755;GO:0003824;GO:0005488;GO:0005515;GO:0005575;GO:0005623;GO:0005886;GO:0006457;GO:0006458;GO:0006464;GO:0008150;GO:0008152;GO:0009987;GO:0010468;GO:0010608;GO:0016020;GO:0016043;GO:0016044;GO:0016853;GO:0016859;GO:0018193;GO:0018208;GO:0019222;GO:0019538;GO:0022607;GO:0030288;GO:0030312;GO:0030313;GO:0031647;GO:0031975;GO:0033218;GO:0036211;GO:0042277;GO:0042592;GO:…	Periplasmic
15	61	23.778	80.069	846310000	11	11	15	14	AFT92492.1	galactosyl transferase [Francisella tularensis subsp. holarctica FSC200]	FTS_0592	wbtB	Cell wall/membrane/envelope biogenesis	M	COG2148	WcaJ	Sugar transferase involved in LPS biosynthesis (colanic, teichoic acid)		wbqP, O-antigen biosynthesis protein WbqP	K13012	transferase		CytoplasmicMembrane
14	32.6	46.463	78.247	526180000	13	14	13	13	AFT92402.1	ABC transporter, involved in lipoprotein release, permease component [Francisella tularensis subsp. holarctica FSC200]	FTS_0476	lolC	Cell wall/membrane/envelope biogenesis	M	COG4591	LolE	ABC-type transport system, involved in lipoprotein release, permease component	ABC transporters	lolC_E, lipoprotein-releasing system permease protein	K09808	Lipoprotein releasing system transmembrane protein	GO:0003674;GO:0005215;GO:0005575;GO:0005623;GO:0005886;GO:0005887;GO:0006810;GO:0008104;GO:0008150;GO:0008565;GO:0015031;GO:0016020;GO:0016021;GO:0022892;GO:0031224;GO:0031226;GO:0032991;GO:0033036;GO:0042953;GO:0042954;GO:0043234;GO:0044425;GO:0044459;GO:0044464;GO:0044699;GO:0044765;GO:0045184;GO:0051179;GO:0051234;GO:0071702;GO:0071944	CytoplasmicMembrane
13	38.7	44.02	78.07	376070000	11	12	6	6	AFT92894.1	beta-ketoacyl-ACP synthase II [Francisella tularensis subsp. holarctica FSC200]	FTS_1108	fabF	Lipid transport and metabolism;Secondary metabolites biosynthesis, transport and catabolism	I;Q	COG0304	FabB	3-oxoacyl-(acyl-carrier-protein) synthase	Biotin metabolism;Fatty acid metabolism;Galactose metabolism;Metabolic pathways	fabF, 3-oxoacyl-[acyl-carrier-protein] synthase II [EC:2.3.1.179]	K09458	Catalyzes the condensation reaction of fatty acid synthesis by the addition to an acyl acceptor of two carbons from malonyl-ACP (By similarity)	GO:0003674;GO:0003824;GO:0004312;GO:0004315;GO:0005575;GO:0005622;GO:0005623;GO:0005737;GO:0005829;GO:0006082;GO:0006629;GO:0006631;GO:0006633;GO:0008150;GO:0008152;GO:0008610;GO:0009058;GO:0009987;GO:0016053;GO:0016740;GO:0016746;GO:0016747;GO:0019752;GO:0032787;GO:0033817;GO:0043436;GO:0044237;GO:0044238;GO:0044249;GO:0044255;GO:0044281;GO:0044283;GO:0044424;GO:0044444;GO:0044464;GO:0044710;GO:…	Cytoplasmic
14	33.3	54.752	77.663	275800000	11	11	12	12	AFT93345.1	two-component regulator, sensor histidine kinase [Francisella tularensis subsp. holarctica FSC200]	FTS_1721	qseC	Signal transduction mechanisms	T	COG0642	BaeS	Signal transduction histidine kinase	Quorum sensing;Two-component system	qseC, two-component system, OmpR family, sensor histidine kinase QseC [EC:2.7.13.3]	K07645	Histidine kinase	GO:0000155;GO:0000160;GO:0003674;GO:0003824;GO:0004672;GO:0004673;GO:0004871;GO:0004872;GO:0005575;GO:0005623;GO:0005886;GO:0006464;GO:0006468;GO:0006793;GO:0006796;GO:0007154;GO:0007165;GO:0008150;GO:0008152;GO:0009987;GO:0016020;GO:0016301;GO:0016310;GO:0016740;GO:0016772;GO:0016773;GO:0016775;GO:0019538;GO:0023014;GO:0023052;GO:0036211;GO:0038023;GO:0043170;GO:0043412;GO:0044237;GO:0044238;GO:…	CytoplasmicMembrane
11	31.1	42.813	76.521	447410000	7	7	11	11	AFT93053.1	Co/Zn/Cd cation transporter [Francisella tularensis subsp. holarctica FSC200]	FTS_1323		Inorganic ion transport and metabolism	P							cation diffusion facilitator family transporter		CytoplasmicMembrane
9	31.7	29.403	76.472	577700000	9	9	9	9	AFT92161.1	hypothetical protein FTS_0163 [Francisella tularensis subsp. holarctica FSC200]	FTS_0163		Cell cycle control, cell division, chromosome partitioning;Cytoskeleton	D;Z							Inherit from bactNOG: regulator of chromosome condensation, RCC1		Unknown
8	37.1	21.08	76.266	3050400000	8	8	6	6	AFT93457.1	hypothetical protein FTS_1864 [Francisella tularensis subsp. holarctica FSC200]	FTS_1864		Function unknown	S							Small integral membrane protein		CytoplasmicMembrane
12	59.9	20.873	76.208	525400000	12	11	9	10	AFT92080.1	chorismate mutase [Francisella tularensis subsp. holarctica FSC200]	FTS_0041												Cytoplasmic
13	67.5	17.527	75.648	520500000	12	11	10	10	AFT92240.1	30S ribosomal protein S5 [Francisella tularensis subsp. holarctica FSC200]	FTS_0250	rpsE	Translation, ribosomal structure and biogenesis	J	COG0098	RpsE	Ribosomal protein S5	Ribosome	RP-S5, small subunit ribosomal protein S5	K02988	Located at the back of the 30S subunit body where it stabilizes the conformation of the head with respect to the body (By similarity)	GO:0003674;GO:0003735;GO:0005198;GO:0005575;GO:0005622;GO:0005623;GO:0005737;GO:0005829;GO:0005886;GO:0006412;GO:0008150;GO:0008152;GO:0009058;GO:0009059;GO:0009987;GO:0010467;GO:0016020;GO:0019538;GO:0034645;GO:0040007;GO:0043170;GO:0044237;GO:0044238;GO:0044249;GO:0044260;GO:0044267;GO:0044424;GO:0044444;GO:0044464;GO:0071704;GO:0071944;GO:1901576	Cytoplasmic
13	49.3	30.8	75.033	475370000	11	11	13	13	AFT93013.1	short chain dehydrogenase [Francisella tularensis subsp. holarctica FSC200]	FTS_1268		Function unknown	S							Short chain dehydrogenase	GO:0003674;GO:0003824;GO:0008150;GO:0008152;GO:0016491;GO:0044710;GO:0055114	Cytoplasmic
13	55.9	26.809	74.171	948690000	13	12	12	11	AFT93482.1	peptide methionine sulfoxide reductase [Francisella tularensis subsp. holarctica FSC200]	FTS_1906	msrA	Posttranslational modification, protein turnover, chaperones	O	COG0225	MsrA	Peptide methionine sulfoxide reductase MsrA		msrA, peptide-methionine (S)-S-oxide reductase [EC:1.8.4.11]	K07304	Has an important function as a repair enzyme for proteins that have been inactivated by oxidation. Catalyzes the reversible oxidation-reduction of methionine sulfoxide in proteins to methionine (By similarity)		Unknown
21	63.8	32.866	73.957	904330000	20	19	19	20	AFT92466.1	signal peptidase I [Francisella tularensis subsp. holarctica FSC200]	FTS_0554	lepB	Intracellular trafficking, secretion, and vesicular transport	U	COG0681	LepB	Signal peptidase I	Protein export;Quorum sensing	lepB, signal peptidase I [EC:3.4.21.89]	K03100	Signal peptidase I	GO:0003674;GO:0003824;GO:0005488;GO:0005575;GO:0005623;GO:0005886;GO:0006508;GO:0006810;GO:0008104;GO:0008150;GO:0008152;GO:0008233;GO:0009306;GO:0009987;GO:0010467;GO:0015031;GO:0015643;GO:0016020;GO:0016021;GO:0016485;GO:0016787;GO:0019538;GO:0031224;GO:0032940;GO:0033036;GO:0043170;GO:0044238;GO:0044425;GO:0044464;GO:0044699;GO:0044763;GO:0044765;GO:0045184;GO:0046903;GO:0051179;GO:0051234;GO:…	CytoplasmicMembrane
8	48.1	31.099	73.933	331140000	8	8	8	8	AFT92579.1	hypothetical protein FTS_0699 [Francisella tularensis subsp. holarctica FSC200]	FTS_0699		Function unknown	S							BAX protein		Unknown
10	59.3	16.784	73.929	1051800000	10	10	8	9	AFT92249.1	50S ribosomal protein L17 [Francisella tularensis subsp. holarctica FSC200]	FTS_0259	rplQ	Translation, ribosomal structure and biogenesis	J	COG0203	RplQ	Ribosomal protein L17	Ribosome	RP-L17, large subunit ribosomal protein L17	K02879	50S ribosomal protein L17	GO:0003674;GO:0003735;GO:0005198;GO:0005575;GO:0005618;GO:0005623;GO:0005886;GO:0006412;GO:0008150;GO:0008152;GO:0009058;GO:0009059;GO:0009987;GO:0010467;GO:0016020;GO:0019538;GO:0030312;GO:0034645;GO:0043170;GO:0044237;GO:0044238;GO:0044249;GO:0044260;GO:0044267;GO:0044464;GO:0071704;GO:0071944;GO:1901576	Cytoplasmic
14	68.4	16.718	73.292	1510300000	14	13	10	9	AFT92167.1	hypothetical protein FTS_0170 [Francisella tularensis subsp. holarctica FSC200]	FTS_0170												Unknown
10	38.7	35.413	72.677	154100000	9	9	6	5	AFT92903.1	glyceraldehyde-3-phosphate dehydrogenase/erythrose-4-phosphate dehydrogenase [Francisella tularensis subsp. holarctica FSC200]	FTS_1117	gapA	Carbohydrate transport and metabolism	G	COG0057	GapA	Glyceraldehyde-3-phosphate dehydrogenase/erythrose-4-phosphate dehydrogenase	Biosynthesis of amino acids;Biosynthesis of antibiotics;Biosynthesis of secondary metabolites;Carbon metabolism;Glycolysis / Gluconeogenesis;Metabolic pathways;Microbial metabolism in diverse environments	GAPDH, glyceraldehyde 3-phosphate dehydrogenase [EC:1.2.1.12]	K00134	Catalyzes the NAD-dependent conversion of D-erythrose 4- phosphate to 4-phosphoerythronate (By similarity)	GO:0005575;GO:0005622;GO:0005623;GO:0005737;GO:0044424;GO:0044464	Cytoplasmic
8	85.8	11.289	72.427	462060000	8	8	8	8	AFT92982.1	hypothetical protein FTS_1223 [Francisella tularensis subsp. holarctica FSC200]	FTS_1223		Function unknown	S							UPF0145 protein		Unknown
11	58.1	27.775	71.505	214200000	9	9	11	11	AFT93117.1	enoyl-ACP reductase I [Francisella tularensis subsp. holarctica FSC200]	FTS_1414	fabl	Lipid transport and metabolism	I	COG0623	FabI	Enoyl-[acyl-carrier-protein] reductase (NADH)	Biosynthesis of antibiotics;Biotin metabolism;Fatty acid metabolism;Galactose metabolism;Metabolic pathways	fabI, enoyl-[acyl-carrier protein] reductase I [EC:1.3.1.9 1.3.1.10]	K00208	Enoyl- acyl-carrier-protein reductase NADH	GO:0003674;GO:0003824;GO:0004312;GO:0004318;GO:0005575;GO:0005623;GO:0005886;GO:0006082;GO:0006461;GO:0006629;GO:0006631;GO:0006633;GO:0006766;GO:0006767;GO:0006768;GO:0006790;GO:0006807;GO:0008150;GO:0008152;GO:0008610;GO:0009058;GO:0009102;GO:0009110;GO:0009987;GO:0016020;GO:0016043;GO:0016053;GO:0016491;GO:0016627;GO:0016628;GO:0016740;GO:0016746;GO:0016747;GO:0018130;GO:0019752;GO:0022607;GO:…	CytoplasmicMembrane
8	65.1	15.901	71.462	541410000	7	8	7	7	AFT92304.1	TolR protein [Francisella tularensis subsp. holarctica FSC200]	FTS_0330	tolR	Intracellular trafficking, secretion, and vesicular transport	U	COG0848	ExbD	Biopolymer transport protein ExbD		tolR, biopolymer transport protein TolR	K03560	Tolr protein	GO:0003674;GO:0005215;GO:0005575;GO:0005623;GO:0005886;GO:0006810;GO:0008150;GO:0016020;GO:0044464;GO:0051179;GO:0051234;GO:0071944	CytoplasmicMembrane
18	44.7	53.302	71.283	391560000	17	17	17	18	AFT92583.1	hypothetical protein FTS_0703 [Francisella tularensis subsp. holarctica FSC200]	FTS_0703												Unknown
13	58.3	24.877	70.296	525530000	13	13	11	12	AFT92229.1	30S ribosomal protein S3 [Francisella tularensis subsp. holarctica FSC200]	FTS_0239	rpsC	Translation, ribosomal structure and biogenesis	J	COG0092	RpsC	Ribosomal protein S3	Ribosome	RP-S3, small subunit ribosomal protein S3	K02982	Binds the lower part of the 30S subunit head. Binds mRNA in the 70S ribosome, positioning it for translation (By similarity)	GO:0003674;GO:0003735;GO:0005198;GO:0005575;GO:0005618;GO:0005622;GO:0005623;GO:0005737;GO:0005829;GO:0005840;GO:0005886;GO:0006412;GO:0008150;GO:0008152;GO:0009058;GO:0009059;GO:0009987;GO:0010467;GO:0015935;GO:0016020;GO:0019538;GO:0022626;GO:0022627;GO:0030312;GO:0030529;GO:0032991;GO:0034645;GO:0040007;GO:0043170;GO:0043226;GO:0043228;GO:0043229;GO:0043232;GO:0044237;GO:0044238;GO:0044249;GO:…	Cytoplasmic
13	24.8	78.976	70.144	420260000	9	11	12	13	AFT92110.1	chitinase [Francisella tularensis subsp. holarctica FSC200]	FTS_0083	chiB	Carbohydrate transport and metabolism	G	COG3325	ChiA	Chitinase, GH18 family	Amino sugar and nucleotide sugar metabolism;Metabolic pathways	E3.2.1.14, chitinase [EC:3.2.1.14]	K01183	chitinase		Periplasmic
9	38.8	31.608	69.537	306940000	9	9	9	9	AFT92768.1	hypothetical protein FTS_0938 [Francisella tularensis subsp. holarctica FSC200]	FTS_0938		Posttranslational modification, protein turnover, chaperones	O							disulfide isomerase, thiol-disulfide oxidase	GO:0003674;GO:0003756;GO:0003824;GO:0005575;GO:0005623;GO:0006457;GO:0008150;GO:0008152;GO:0009987;GO:0015035;GO:0015036;GO:0016491;GO:0016667;GO:0016853;GO:0016860;GO:0016862;GO:0016864;GO:0019538;GO:0042597;GO:0043170;GO:0044237;GO:0044238;GO:0044260;GO:0044267;GO:0044464;GO:0044710;GO:0055114;GO:0071704	Unknown
18	44.5	57.917	67.633	345080000	16	16	17	15	AFT92909.1;AFT92121.1	intracellular growth locus protein B [Francisella tularensis subsp. holarctica FSC200];intracellular growth locus protein B [Francisella tularensis subsp. holarctica FSC200]	FTS_1126;FTS_0098	iglB2;iglB1	Intracellular trafficking, secretion, and vesicular transport;Intracellular trafficking, secretion, and vesicular transport	U	COG3517;COG3517	COG3517;COG3517	Predicted component of the type VI protein secretion system;Predicted component of the type VI protein secretion system		impC, type VI secretion system protein ImpC;impC, type VI secretion system protein ImpC	K11900;K11900	type VI secretion protein, EvpB VC_A0108 family;type VI secretion protein, EvpB VC_A0108 family		Cytoplasmic
11	36.5	46.804	66.978	286580000	8	7	10	10	AFT92763.1	HlyC/CorC family transporter-associated protein [Francisella tularensis subsp. holarctica FSC200]	FTS_0932		Inorganic ion transport and metabolism	P							Mg2 and Co2 transporter CorB	GO:0000041;GO:0003674;GO:0005215;GO:0005575;GO:0005623;GO:0005886;GO:0006810;GO:0006811;GO:0006812;GO:0006824;GO:0008150;GO:0008324;GO:0009987;GO:0010035;GO:0010038;GO:0015075;GO:0015087;GO:0015095;GO:0015693;GO:0016020;GO:0022857;GO:0022890;GO:0022891;GO:0022892;GO:0030001;GO:0034220;GO:0042221;GO:0044464;GO:0044699;GO:0044763;GO:0044765;GO:0046873;GO:0046915;GO:0050896;GO:0051179;GO:0051234;GO:…	CytoplasmicMembrane
6	62.1	15.059	65.263	780450000	6	6	6	5	AFT93007.1	hypothetical protein FTS_1258 [Francisella tularensis subsp. holarctica FSC200]	FTS_1258												Unknown
11	43.9	28.918	65.148	203740000	8	7	10	10	AFT92577.1	ABC transporter ATP-binding protein [Francisella tularensis subsp. holarctica FSC200]	FTS_0697		Cell wall/membrane/envelope biogenesis	M	COG1127	MlaF	ABC-type transporter Mla maintaining outer membrane lipid asymmetry, ATPase component MlaF	ABC transporters	mlaF, phospholipid/cholesterol/gamma-HCH transport system ATP-binding protein	K02065	abc transporter atp-binding protein		CytoplasmicMembrane
9	41.3	37.047	65.144	77109000	7	7	5	6	AFT92195.1	hypothetical protein FTS_0200 [Francisella tularensis subsp. holarctica FSC200]	FTS_0200		General function prediction only	R	COG2304	YfbK	Secreted protein containing bacterial Ig-like domain and vWFA domain		yfbK, Ca-activated chloride channel homolog	K07114	TPR domain protein		CytoplasmicMembrane
13	37.1	43.087	64.289	300650000	11	12	11	10	AFT92457.1	lipid-A-disaccharide synthase [Francisella tularensis subsp. holarctica FSC200]	FTS_0542	lpxB	Cell wall/membrane/envelope biogenesis	M	COG0763	LpxB	Lipid A disaccharide synthetase	Lipopolysaccharide biosynthesis;Metabolic pathways	lpxB, lipid-A-disaccharide synthase [EC:2.4.1.182]	K00748	Condensation of UDP-2,3-diacylglucosamine and 2,3- diacylglucosamine-1-phosphate to form lipid A disaccharide, a precursor of lipid A, a phosphorylated glycolipid that anchors the lipopolysaccharide to the outer membrane of the cell (By similarity)	GO:0003674;GO:0003824;GO:0005488;GO:0005543;GO:0005575;GO:0005623;GO:0005886;GO:0005975;GO:0006629;GO:0006643;GO:0006644;GO:0006664;GO:0006793;GO:0006796;GO:0008150;GO:0008152;GO:0008194;GO:0008289;GO:0008610;GO:0008654;GO:0008915;GO:0009058;GO:0009245;GO:0009247;GO:0009311;GO:0009312;GO:0009987;GO:0016020;GO:0016051;GO:0016740;GO:0016757;GO:0016758;GO:0019637;GO:0019897;GO:0019898;GO:0043167;GO:…	Cytoplasmic
9	28	36.152	63.698	452720000	7	8	8	7	AFT92173.1	LPS fatty acid acyltransferase [Francisella tularensis subsp. holarctica FSC200]	FTS_0176	htrB	Lipid transport and metabolism	I	COG1560	HtrB	Lauroyl/myristoyl acyltransferase	Lipopolysaccharide biosynthesis;Metabolic pathways	lpxL, Kdo2-lipid IVA lauroyltransferase [EC:2.3.1.241]	K02517	Lipid A biosynthesis lauroyl	GO:0000271;GO:0003674;GO:0003824;GO:0005575;GO:0005623;GO:0005886;GO:0005975;GO:0005976;GO:0006629;GO:0006643;GO:0006644;GO:0006664;GO:0006793;GO:0006796;GO:0008150;GO:0008152;GO:0008610;GO:0008653;GO:0008654;GO:0009058;GO:0009059;GO:0009103;GO:0009244;GO:0009245;GO:0009247;GO:0009311;GO:0009312;GO:0009987;GO:0016020;GO:0016051;GO:0016740;GO:0019637;GO:0033692;GO:0034637;GO:0034645;GO:0043170;GO:…	CytoplasmicMembrane
12	27.1	69.181	62.772	131020000	11	10	9	8	AFT92942.1	molecular chaperone DnaK [Francisella tularensis subsp. holarctica FSC200]	FTS_1167	dnaK	Posttranslational modification, protein turnover, chaperones	O	COG0443	DnaK	Molecular chaperone DnaK (HSP70)	RNA degradation	dnaK, molecular chaperone DnaK	K04043	Acts as a chaperone (By similarity)	GO:0003674;GO:0005488;GO:0005575;GO:0005622;GO:0005623;GO:0005737;GO:0005886;GO:0006457;GO:0006950;GO:0008150;GO:0008152;GO:0008270;GO:0009266;GO:0009408;GO:0009628;GO:0009987;GO:0016020;GO:0019538;GO:0043167;GO:0043169;GO:0043170;GO:0043335;GO:0044237;GO:0044238;GO:0044260;GO:0044267;GO:0044424;GO:0044464;GO:0046872;GO:0046914;GO:0050896;GO:0071704;GO:0071944	Cytoplasmic
8	11.1	50.845	62.344	501940000	8	7	6	6	AFT92702.1	major facilitator superfamily sugar transporter [Francisella tularensis subsp. holarctica FSC200]	FTS_0855		Carbohydrate transport and metabolism	G							Sugar (and other) transporter	GO:0005575;GO:0005623;GO:0005886;GO:0016020;GO:0044464;GO:0071944	CytoplasmicMembrane
12	49.3	49.511	61.432	157600000	12	9	9	8	AFT93174.1	phosphopyruvate hydratase [Francisella tularensis subsp. holarctica FSC200]	FTS_1491	eno	Carbohydrate transport and metabolism	G	COG0148	Eno	Enolase	Biosynthesis of amino acids;Biosynthesis of antibiotics;Biosynthesis of secondary metabolites;Carbon metabolism;Glycolysis / Gluconeogenesis;Metabolic pathways;Methane metabolism;Microbial metabolism in diverse environments;RNA degradation	ENO, enolase [EC:4.2.1.11]	K01689	Catalyzes the reversible conversion of 2- phosphoglycerate into phosphoenolpyruvate. It is essential for the degradation of carbohydrates via glycolysis (By similarity)	GO:0000287;GO:0003674;GO:0003824;GO:0004634;GO:0005488;GO:0005575;GO:0005576;GO:0005622;GO:0005623;GO:0005737;GO:0005829;GO:0005856;GO:0005975;GO:0005996;GO:0006006;GO:0006007;GO:0006091;GO:0006096;GO:0008150;GO:0008152;GO:0009056;GO:0009986;GO:0009987;GO:0016020;GO:0016052;GO:0016829;GO:0016835;GO:0016836;GO:0019318;GO:0019320;GO:0043167;GO:0043169;GO:0043226;GO:0043228;GO:0043229;GO:0043232;GO:…	Cytoplasmic
4	51.3	13.036	61.309	235290000	4	4	4	4	AFT92239.1	50S ribosomal protein L18 [Francisella tularensis subsp. holarctica FSC200]	FTS_0249	rplR	Translation, ribosomal structure and biogenesis	J	COG0256	RplR	Ribosomal protein L18	Ribosome	RP-L18, large subunit ribosomal protein L18	K02881	This is one of the proteins that binds and probably mediates the attachment of the 5S RNA into the large ribosomal subunit, where it forms part of the central protuberance (By similarity)	GO:0003674;GO:0003735;GO:0005198;GO:0006412;GO:0008150;GO:0008152;GO:0009058;GO:0009059;GO:0009987;GO:0010467;GO:0019538;GO:0034645;GO:0040007;GO:0043170;GO:0044237;GO:0044238;GO:0044249;GO:0044260;GO:0044267;GO:0071704;GO:1901576	Cytoplasmic
12	15.4	97.102	61.308	181120000	8	8	10	9	AFT92450.1	DNA gyrase, subunit A [Francisella tularensis subsp. holarctica FSC200]	FTS_0535	gyrA	Replication, recombination and repair	L	COG0188	GyrA	DNA gyrase/topoisomerase IV, subunit A		gyrA, DNA gyrase subunit A [EC:5.99.1.3]	K02469	DNA gyrase negatively supercoils closed circular double- stranded DNA in an ATP-dependent manner and also catalyzes the interconversion of other topological isomers of double-stranded DNA rings, including catenanes and knotted rings (By similarity)	GO:0000166;GO:0000287;GO:0001882;GO:0001883;GO:0003674;GO:0003824;GO:0003916;GO:0003918;GO:0005488;GO:0005524;GO:0005575;GO:0005618;GO:0005622;GO:0005623;GO:0005737;GO:0005886;GO:0006139;GO:0006152;GO:0006163;GO:0006195;GO:0006200;GO:0006259;GO:0006260;GO:0006261;GO:0006265;GO:0006351;GO:0006725;GO:0006753;GO:0006793;GO:0006796;GO:0006807;GO:0007059;GO:0008094;GO:0008150;GO:0008152;GO:0009056;GO:…	Cytoplasmic
5	50	9.4738	61.126	284190000	4	4	5	5	AFT92728.1	DNA-binding protein HU-beta [Francisella tularensis subsp. holarctica FSC200]	FTS_0886	hupB	Replication, recombination and repair	L	COG0776	HimA	Bacterial nucleoid DNA-binding protein		hupB, DNA-binding protein HU-beta	K03530	DNA-binding protein	GO:0003674;GO:0003676;GO:0003677;GO:0005488;GO:0005575;GO:0005622;GO:0005623;GO:0005694;GO:0006139;GO:0006259;GO:0006323;GO:0006351;GO:0006725;GO:0006807;GO:0006950;GO:0006974;GO:0008150;GO:0008152;GO:0009058;GO:0009059;GO:0009987;GO:0010467;GO:0016020;GO:0016043;GO:0016070;GO:0018130;GO:0019438;GO:0032774;GO:0033554;GO:0034641;GO:0034645;GO:0034654;GO:0043170;GO:0043226;GO:0043228;GO:0043229;GO:…	Cytoplasmic
12	27	66.559	60.617	294460000	11	12	12	11	AFT92582.1	FAD binding family protein [Francisella tularensis subsp. holarctica FSC200]	FTS_0702	mreA	Energy production and conversion	C							FAD binding family protein		Periplasmic
8	62.5	8.3787	60.408	1663500000	8	8	7	7	AFT92814.1	30S ribosomal protein S18 [Francisella tularensis subsp. holarctica FSC200]	FTS_1001	rpsR	Translation, ribosomal structure and biogenesis	J	COG0238	RpsR	Ribosomal protein S18	Ribosome	RP-S18, small subunit ribosomal protein S18	K02963	Binds as a heterodimer with protein S6 to the central domain of the 16S rRNA, where it helps stabilize the platform of the 30S subunit (By similarity)	GO:0003674;GO:0003735;GO:0005198;GO:0006412;GO:0008150;GO:0008152;GO:0009058;GO:0009059;GO:0009987;GO:0010467;GO:0019538;GO:0034645;GO:0043170;GO:0044237;GO:0044238;GO:0044249;GO:0044260;GO:0044267;GO:0071704;GO:1901576	Cytoplasmic
13	27.6	27.667	60.096	1012800000	12	12	13	13	AFT92804.1	hypothetical protein FTS_0988 [Francisella tularensis subsp. holarctica FSC200]	FTS_0988		Posttranslational modification, protein turnover, chaperones	O							Glutaredoxin		CytoplasmicMembrane
11	39.1	38.744	59.831	158960000	11	11	7	8	AFT92139.1	hypothetical protein FTS_0129 [Francisella tularensis subsp. holarctica FSC200]	FTS_0129		Function unknown	S							lipopolysaccharide A protein		Unknown
14	36.7	50.409	58.109	236880000	14	13	13	13	AFT93159.1	dGTP triphosphohydrolase [Francisella tularensis subsp. holarctica FSC200]	FTS_1470	dgt	Nucleotide transport and metabolism	F	COG0232	Dgt	dGTP triphosphohydrolase	Purine metabolism	dgt, dGTPase [EC:3.1.5.1]	K01129	deoxyguanosinetriphosphate triphosphohydrolase-like protein	GO:0003674;GO:0003824;GO:0006139;GO:0006725;GO:0006807;GO:0008150;GO:0008152;GO:0008832;GO:0009987;GO:0015949;GO:0016787;GO:0016788;GO:0016793;GO:0034641;GO:0042578;GO:0044237;GO:0044238;GO:0044281;GO:0044710;GO:0046483;GO:0055086;GO:0071704;GO:1901360	Cytoplasmic
11	43.9	24.988	58.022	415080000	10	10	11	11	AFT93400.1	NADH dehydrogenase I, C subunit [Francisella tularensis subsp. holarctica FSC200]	FTS_1785	nuoC	Energy production and conversion	C	COG0852	NuoC	NADH:ubiquinone oxidoreductase 27 kD subunit (chain C)	Metabolic pathways;Oxidative phosphorylation	nuoC, NADH-quinone oxidoreductase subunit C [EC:1.6.5.3]	K00332	NDH-1 shuttles electrons from NADH, via FMN and iron- sulfur (Fe-S) centers, to quinones in the respiratory chain. The immediate electron acceptor for the enzyme in this species is believed to be ubiquinone. Couples the redox reaction to proton translocation (for every two electrons transferred, four hydrogen ions are translocated across the cytoplasmic membrane), and thus conserves the redox ene…	GO:0003674;GO:0003824;GO:0003954;GO:0005575;GO:0005622;GO:0005623;GO:0005737;GO:0005829;GO:0005886;GO:0008150;GO:0008152;GO:0016020;GO:0016491;GO:0016651;GO:0016655;GO:0044424;GO:0044444;GO:0044464;GO:0044710;GO:0050136;GO:0055114;GO:0071944	Cytoplasmic
14	49.1	32.127	57.6	260560000	12	13	13	13	AFT92382.1	phosphatidylserine decarboxylase [Francisella tularensis subsp. holarctica FSC200]	FTS_0451	psd	Lipid transport and metabolism	I	COG0688	Psd	Phosphatidylserine decarboxylase	Biosynthesis of secondary metabolites;Glycerophospholipid metabolism;Metabolic pathways	psd, phosphatidylserine decarboxylase [EC:4.1.1.65]	K01613	Phosphatidylserine decarboxylase proenzyme	GO:0003674;GO:0003824;GO:0004609;GO:0005575;GO:0005623;GO:0005886;GO:0006629;GO:0006644;GO:0006793;GO:0006796;GO:0008150;GO:0008152;GO:0008610;GO:0008654;GO:0009058;GO:0009987;GO:0016020;GO:0016829;GO:0016830;GO:0016831;GO:0019637;GO:0044237;GO:0044238;GO:0044249;GO:0044255;GO:0044464;GO:0044710;GO:0071704;GO:0071944;GO:0090407;GO:1901576	CytoplasmicMembrane
9	42.8	28.004	55.991	168540000	9	8	8	7	AFT92345.1	menaquinone biosynthesis methyltransferase [Francisella tularensis subsp. holarctica FSC200]	FTS_0396	ubiE	Coenzyme transport and metabolism	H	COG2226	UbiE	Ubiquinone/menaquinone biosynthesis C-methylase UbiE	Biosynthesis of secondary metabolites;Metabolic pathways;Ubiquinone and other terpenoid-quinone biosynthesis	ubiE, demethylmenaquinone methyltransferase / 2-methoxy-6-polyprenyl-1,4-benzoquinol methylase [EC:2.1.1.163 2.1.1.201]	K03183	Methyltransferase required for the conversion of demethylmenaquinone (DMKH2) to menaquinone (MKH2) and the conversion of 2-polyprenyl-6-methoxy-1,4-benzoquinol (DDMQH2) to 2-polyprenyl-3-methyl-6-methoxy-1,4-benzoquinol (DMQH2) (By similarity)	GO:0003674;GO:0003824;GO:0005575;GO:0005623;GO:0005886;GO:0006732;GO:0006733;GO:0006743;GO:0006744;GO:0008150;GO:0008152;GO:0008168;GO:0008169;GO:0008425;GO:0008757;GO:0009058;GO:0009108;GO:0009233;GO:0009234;GO:0009987;GO:0016020;GO:0016740;GO:0016741;GO:0030580;GO:0032259;GO:0040007;GO:0042180;GO:0042181;GO:0042375;GO:0043333;GO:0044237;GO:0044249;GO:0044281;GO:0044283;GO:0044464;GO:0044710;GO:…	Cytoplasmic
14	53.9	36.704	55.979	318790000	11	8	12	12	AFT93058.1	hypothetical protein FTS_1331 [Francisella tularensis subsp. holarctica FSC200]	FTS_1331		Lipid transport and metabolism	I							exported protein		Unknown
9	29.4	26.247	55.809	883000000	8	8	8	7	AFT92303.1	TolQ protein [Francisella tularensis subsp. holarctica FSC200]	FTS_0329	tolQ	Intracellular trafficking, secretion, and vesicular transport	U	COG0811	TolQ	Biopolymer transport protein ExbB/TolQ	Microbial metabolism in diverse environments	tolQ, biopolymer transport protein TolQ	K03562	tolQ protein	GO:0003674;GO:0005215;GO:0005575;GO:0005623;GO:0005886;GO:0006810;GO:0008104;GO:0008150;GO:0008565;GO:0015031;GO:0015833;GO:0016020;GO:0016021;GO:0017038;GO:0022892;GO:0031224;GO:0033036;GO:0042886;GO:0043213;GO:0044425;GO:0044464;GO:0044699;GO:0044765;GO:0045184;GO:0051179;GO:0051234;GO:0071702;GO:0071705;GO:0071944	CytoplasmicMembrane
13	45.9	34.827	55.073	189380000	9	10	13	13	AFT92516.1	ABC transporter ATP-binding protein [Francisella tularensis subsp. holarctica FSC200]	FTS_0622	yagD	Defense mechanisms;Carbohydrate transport and metabolism;Cell wall/membrane/envelope biogenesis	G;M;V	COG1131;COG1134	CcmA;TagH	ABC-type multidrug transport system, ATPase component, ABC-type polysaccharide/polyol phosphate transport system, ATPase component		ABC-2.A, ABC-2 type transport system ATP-binding protein	K01990	(ABC) transporter	GO:0003674;GO:0003824;GO:0005215;GO:0006139;GO:0006152;GO:0006163;GO:0006195;GO:0006200;GO:0006725;GO:0006753;GO:0006793;GO:0006796;GO:0006807;GO:0006810;GO:0008150;GO:0008152;GO:0009056;GO:0009116;GO:0009117;GO:0009119;GO:0009123;GO:0009125;GO:0009126;GO:0009128;GO:0009141;GO:0009143;GO:0009144;GO:0009146;GO:0009150;GO:0009154;GO:0009158;GO:0009161;GO:0009164;GO:0009166;GO:0009167;GO:0009169;GO:…	CytoplasmicMembrane
6	34.9	30.22	53.259	227520000	6	6	6	5	AFT92159.1	universal stress protein [Francisella tularensis subsp. holarctica FSC200]	FTS_0161	uspA	Signal transduction mechanisms	T	COG0589	UspA	Nucleotide-binding universal stress protein, UspA family		uspA, universal stress protein A		Universal stress protein	GO:0005575;GO:0005622;GO:0005623;GO:0005737;GO:0044424;GO:0044464	Cytoplasmic
12	44.4	43.063	51.971	148660000	8	10	12	9	AFT92204.1	L-lactate dehydrogenase [Francisella tularensis subsp. holarctica FSC200]	FTS_0210	lldD1	Energy production and conversion;Lipid transport and metabolism;General function prediction only	C;I;R	COG1304	LldD	FMN-dependent dehydrogenase, includes L-lactate dehydrogenase and type II isopentenyl diphosphate isomerase	Metabolic pathways;Pyruvate metabolism	lldD, L-lactate dehydrogenase (cytochrome) [EC:1.1.2.3]	K00101	L-lactate dehydrogenase	GO:0003674;GO:0003824;GO:0004362;GO:0006082;GO:0006090;GO:0006091;GO:0008150;GO:0008152;GO:0009987;GO:0015036;GO:0015037;GO:0015038;GO:0016209;GO:0016491;GO:0016651;GO:0016667;GO:0016668;GO:0019752;GO:0032787;GO:0043436;GO:0044237;GO:0044281;GO:0044710;GO:0055114;GO:0071704	Cytoplasmic
3	49.6	12.094	51.307	319040000	3	3	3	3	AFT93353.1	preprotein translocase subunit SecG [Francisella tularensis subsp. holarctica FSC200]	FTS_1734	secG	Intracellular trafficking, secretion, and vesicular transport	U	COG1314	SecG	Preprotein translocase subunit SecG	Bacterial secretion system;Protein export;Quorum sensing	secG, preprotein translocase subunit SecG	K03075	Preprotein translocase subunit SecG	GO:0005575;GO:0005623;GO:0005886;GO:0006810;GO:0006886;GO:0008104;GO:0008150;GO:0009306;GO:0009987;GO:0015031;GO:0016020;GO:0032940;GO:0033036;GO:0034613;GO:0043952;GO:0044464;GO:0044699;GO:0044763;GO:0044765;GO:0045184;GO:0046903;GO:0046907;GO:0051179;GO:0051234;GO:0051641;GO:0051649;GO:0055085;GO:0065002;GO:0070727;GO:0071702;GO:0071806;GO:0071944	CytoplasmicMembrane
8	45.1	18.862	50.988	302000000	7	6	8	7	AFT93394.1	NADH dehydrogenase subunit I [Francisella tularensis subsp. holarctica FSC200]	FTS_1779	nuoI	Energy production and conversion	C	COG1143	NuoI	Formate hydrogenlyase subunit 6/NADH:ubiquinone oxidoreductase 23 kD subunit (chain I)	Metabolic pathways;Oxidative phosphorylation	nuoI, NADH-quinone oxidoreductase subunit I [EC:1.6.5.3]	K00338	NDH-1 shuttles electrons from NADH, via FMN and iron- sulfur (Fe-S) centers, to quinones in the respiratory chain. The immediate electron acceptor for the enzyme in this species is believed to be ubiquinone. Couples the redox reaction to proton translocation (for every two electrons transferred, four hydrogen ions are translocated across the cytoplasmic membrane), and thus conserves the redox ene…	GO:0003674;GO:0003824;GO:0003954;GO:0005575;GO:0005623;GO:0005886;GO:0008150;GO:0008152;GO:0016020;GO:0016491;GO:0016651;GO:0016655;GO:0044464;GO:0044710;GO:0050136;GO:0055114;GO:0071944	Cytoplasmic
10	46.6	30.674	50.752	244720000	10	10	8	8	AFT93192.1	hypothetical protein FTS_1512 [Francisella tularensis subsp. holarctica FSC200]	FTS_1512												Unknown
17	24.6	103.59	50.529	166350000	12	14	16	14	AFT93125.1	preprotein translocase subunit SecA [Francisella tularensis subsp. holarctica FSC200]	FTS_1429	secA	Intracellular trafficking, secretion, and vesicular transport	U	COG0653	SecA	Preprotein translocase subunit SecA (ATPase, RNA helicase)	Bacterial secretion system;Protein export;Quorum sensing	secA, preprotein translocase subunit SecA	K03070	Part of the Sec protein translocase complex. Interacts with the SecYEG preprotein conducting channel. Has a central role in coupling the hydrolysis of ATP to the transfer of proteins into and across the cell membrane, serving both as a receptor for the preprotein-SecB complex and as an ATP-driven molecular motor driving the stepwise translocation of polypeptide chains across the membrane (By simi…	GO:0000166;GO:0001882;GO:0001883;GO:0003674;GO:0003824;GO:0005488;GO:0005524;GO:0005575;GO:0005576;GO:0005618;GO:0005622;GO:0005623;GO:0005737;GO:0005829;GO:0005886;GO:0006139;GO:0006152;GO:0006163;GO:0006195;GO:0006200;GO:0006605;GO:0006725;GO:0006753;GO:0006793;GO:0006796;GO:0006807;GO:0006810;GO:0006886;GO:0006950;GO:0006952;GO:0008104;GO:0008150;GO:0008152;GO:0009056;GO:0009116;GO:0009117;GO:…	Cytoplasmic
7	34	28.838	50.359	512290000	7	7	7	7	AFT92106.1	acyltransferase [Francisella tularensis subsp. holarctica FSC200]	FTS_0079		Lipid transport and metabolism	I	COG0204	PlsC	1-acyl-sn-glycerol-3-phosphate acyltransferase	Biosynthesis of secondary metabolites;Glycerolipid metabolism;Glycerophospholipid metabolism;Metabolic pathways	plsC, 1-acyl-sn-glycerol-3-phosphate acyltransferase [EC:2.3.1.51]	K00655	Phospholipid glycerol acyltransferase	GO:0005575;GO:0005623;GO:0005886;GO:0006629;GO:0008150;GO:0008152;GO:0009372;GO:0009987;GO:0016020;GO:0042592;GO:0044237;GO:0044238;GO:0044255;GO:0044464;GO:0044710;GO:0044764;GO:0048872;GO:0048874;GO:0051704;GO:0065007;GO:0065008;GO:0071704;GO:0071944	CytoplasmicMembrane
9	36	30.314	50.05	198130000	8	6	7	6	AFT92350.1	hypothetical protein FTS_0401 [Francisella tularensis subsp. holarctica FSC200]	FTS_0401		Secondary metabolites biosynthesis, transport and catabolism;General function prediction only	Q							Methyltransferase		Cytoplasmic
7	56.3	15.937	49.998	455580000	7	7	7	7	AFT92938.1	50S ribosomal protein L13 [Francisella tularensis subsp. holarctica FSC200]	FTS_1163	rplM	Translation, ribosomal structure and biogenesis	J	COG0102	RplM	Ribosomal protein L13	Ribosome	RP-L13, large subunit ribosomal protein L13	K02871	This protein is one of the early assembly proteins of the 50S ribosomal subunit, although it is not seen to bind rRNA by itself. It is important during the early stages of 50S assembly (By similarity)	GO:0003674;GO:0003735;GO:0005198;GO:0005575;GO:0005618;GO:0005622;GO:0005623;GO:0005737;GO:0005829;GO:0005886;GO:0006412;GO:0008150;GO:0008152;GO:0009058;GO:0009059;GO:0009987;GO:0010467;GO:0016020;GO:0019538;GO:0030312;GO:0034645;GO:0040007;GO:0043170;GO:0044237;GO:0044238;GO:0044249;GO:0044260;GO:0044267;GO:0044424;GO:0044444;GO:0044464;GO:0071704;GO:0071944;GO:1901576	Cytoplasmic
6	32	20.856	49.982	218400000	5	6	6	5	AFT93132.1	Type IV pili, pilus assembly protein [Francisella tularensis subsp. holarctica FSC200]	FTS_1441	fimT	Cell motility;Intracellular trafficking, secretion, and vesicular transport;Extracellular structures	N;U;W	COG2165	PulG	Type II secretory pathway, pseudopilin PulG		fimT, type IV fimbrial biogenesis protein FimT	K08084	biogenesis protein		Unknown
9	49.2	22.184	49.834	2738300000	8	8	8	8	AFT92912.1;AFT92124.1	hypothetical protein FTS_1129 [Francisella tularensis subsp. holarctica FSC200];hypothetical protein FTS_0101 [Francisella tularensis subsp. holarctica FSC200]	FTS_1129;FTS_0101												Unknown
12	43.9	39.528	49.577	291640000	10	8	11	12	AFT92071.1	histidine acid phosphatase [Francisella tularensis subsp. holarctica FSC200]	FTS_0029		Signal transduction mechanisms	T							Major acid phosphatase Map		Extracellular
12	50.7	39.745	49.49	178520000	11	12	10	9	AFT93450.1	cell division protein FtsZ [Francisella tularensis subsp. holarctica FSC200]	FTS_1857	ftsZ	Cell cycle control, cell division, chromosome partitioning	D	COG0206	FtsZ	Cell division GTPase FtsZ		ftsZ, cell division protein FtsZ	K03531	Essential cell division protein that forms a contractile ring structure (Z ring) at the future cell division site. The regulation of the ring assembly controls the timing and the location of cell division. One of the functions of the FtsZ ring is to recruit other cell division proteins to the septum to produce a new cell wall between the dividing cells. Binds GTP and shows GTPase activity (By sim…	GO:0000166;GO:0000287;GO:0000910;GO:0000917;GO:0001882;GO:0001883;GO:0003674;GO:0003824;GO:0003924;GO:0005488;GO:0005525;GO:0005575;GO:0005622;GO:0005623;GO:0005737;GO:0005886;GO:0006139;GO:0006152;GO:0006163;GO:0006184;GO:0006195;GO:0006461;GO:0006725;GO:0006753;GO:0006793;GO:0006796;GO:0006807;GO:0007049;GO:0008150;GO:0008152;GO:0009056;GO:0009116;GO:0009117;GO:0009119;GO:0009141;GO:0009143;GO:…	Cytoplasmic
7	29.2	39.156	48.996	106200000	5	6	6	5	AFT93138.1	membrane protein of unknown function [Francisella tularensis subsp. holarctica FSC200]	FTS_1447		Cell wall/membrane/envelope biogenesis;Cell motility	M;N	COG0795	LptF	Lipopolysaccharide export LptBFGC system, permease protein LptF	ABC transporters	lptG, lipopolysaccharide export system permease protein	K11720	permease YjgP YjgQ family protein	GO:0005575;GO:0005623;GO:0005886;GO:0006810;GO:0006869;GO:0008150;GO:0010876;GO:0015920;GO:0016020;GO:0016021;GO:0031224;GO:0032991;GO:0033036;GO:0043190;GO:0043234;GO:0044425;GO:0044464;GO:0044699;GO:0044765;GO:0051179;GO:0051234;GO:0071702;GO:0071944;GO:1901264	CytoplasmicMembrane
11	20.9	63.793	48.746	124610000	8	7	10	11	AFT93108.1	ABC transporter ATP-binding protein [Francisella tularensis subsp. holarctica FSC200]	FTS_1402		Energy production and conversion;Posttranslational modification, protein turnover, chaperones;Defense mechanisms	C;O;V	COG4988;COG1132;COG2274	CydD;MdlB;SunT	ABC-type transport system involved in cytochrome bd biosynthesis, ATPase and permease components, ABC-type multidrug transport system, ATPase and permease component, ABC-type bacteriocin/lantibiotic exporters, contain an N-terminal double-glycine peptidase domain		ABCC-BAC, ATP-binding cassette, subfamily C, bacterial	K06148	(ABC) transporter		CytoplasmicMembrane
9	40.5	22.436	48.461	663820000	8	8	8	9	AFT92458.1	hypothetical protein FTS_0543 [Francisella tularensis subsp. holarctica FSC200]	FTS_0543												Unknown
7	47.7	24.106	47.772	526930000	7	7	6	7	AFT92151.1	outer membrane lipoprotein LolB [Francisella tularensis subsp. holarctica FSC200]	FTS_0143	lolB	Cell wall/membrane/envelope biogenesis	M	COG3017	LolB	Outer membrane lipoprotein LolB, involved in outer membrane biogenesis		lolB, outer membrane lipoprotein LolB	K02494	Plays a critical role in the incorporation of lipoproteins in the outer membrane after they are released by the LolA protein (By similarity)	GO:0003674;GO:0004872;GO:0005575;GO:0005623;GO:0006810;GO:0006897;GO:0006898;GO:0008150;GO:0009279;GO:0016020;GO:0016192;GO:0019867;GO:0030228;GO:0030312;GO:0030313;GO:0031975;GO:0038024;GO:0044462;GO:0044464;GO:0051179;GO:0051234;GO:0071944	Unknown
8	75	14.411	47.634	314370000	7	7	8	7	AFT92237.1	30S ribosomal protein S8 [Francisella tularensis subsp. holarctica FSC200]	FTS_0247	rpsH	Translation, ribosomal structure and biogenesis	J	COG0096	RpsH	Ribosomal protein S8	Ribosome	RP-S8, small subunit ribosomal protein S8	K02994	One of the primary rRNA binding proteins, it binds directly to 16S rRNA central domain where it helps coordinate assembly of the platform of the 30S subunit (By similarity)	GO:0003674;GO:0003735;GO:0005198;GO:0005575;GO:0005622;GO:0005623;GO:0005737;GO:0005829;GO:0005840;GO:0006412;GO:0008150;GO:0008152;GO:0009058;GO:0009059;GO:0009987;GO:0010467;GO:0015935;GO:0019538;GO:0022626;GO:0022627;GO:0030529;GO:0032991;GO:0034645;GO:0040007;GO:0043170;GO:0043226;GO:0043228;GO:0043229;GO:0043232;GO:0044237;GO:0044238;GO:0044249;GO:0044260;GO:0044267;GO:0044391;GO:0044422;GO:…	Cytoplasmic
7	49.3	16.013	47.237	934820000	7	7	7	7	AFT92565.1	hypothetical protein FTS_0685 [Francisella tularensis subsp. holarctica FSC200]	FTS_0685												Unknown
6	9.1	51.217	46.85	454900000	6	6	6	6	AFT93077.1	major facilitator superfamily galactose-proton symporter [Francisella tularensis subsp. holarctica FSC200]	FTS_1362	galP2									transporter	GO:0003674;GO:0005215;GO:0005351;GO:0005354;GO:0005402;GO:0005575;GO:0005623;GO:0005886;GO:0005887;GO:0006810;GO:0006811;GO:0006812;GO:0006818;GO:0008150;GO:0008324;GO:0008643;GO:0008645;GO:0009679;GO:0009987;GO:0015075;GO:0015144;GO:0015145;GO:0015146;GO:0015147;GO:0015149;GO:0015150;GO:0015291;GO:0015293;GO:0015294;GO:0015295;GO:0015517;GO:0015672;GO:0015749;GO:0015750;GO:0015751;GO:0015756;GO:…	CytoplasmicMembrane
16	22.4	114.57	46.465	301520000	10	14	14	14	AFT93146.1	4Fe-4S ferredoxin, FAD dependent [Francisella tularensis subsp. holarctica FSC200]	FTS_1456		Energy production and conversion	C							Fad linked oxidase		Cytoplasmic
3	22.7	14.617	46.465	171400000	3	2	3	3	AFT93402.1	NADH dehydrogenase I, A subunit [Francisella tularensis subsp. holarctica FSC200]	FTS_1787	nuoA	Energy production and conversion	C	COG0838	NuoA	NADH:ubiquinone oxidoreductase subunit 3 (chain A)	Metabolic pathways;Oxidative phosphorylation	nuoA, NADH-quinone oxidoreductase subunit A [EC:1.6.5.3]	K00330	NDH-1 shuttles electrons from NADH, via FMN and iron- sulfur (Fe-S) centers, to quinones in the respiratory chain	GO:0003674;GO:0003824;GO:0003954;GO:0005575;GO:0005623;GO:0005886;GO:0008150;GO:0008152;GO:0016020;GO:0016491;GO:0016651;GO:0016655;GO:0044464;GO:0044710;GO:0050136;GO:0055114;GO:0071944	CytoplasmicMembrane
12	29.2	60.939	46.26	201140000	9	11	10	9	AFT92197.1	hypothetical protein FTS_0202 [Francisella tularensis subsp. holarctica FSC200]	FTS_0202		Function unknown	S							BatD protein		Unknown
8	37.5	28.124	45.888	182110000	7	8	7	8	AFT92456.1	UDP-N-acetylglucosamine acyltransferase [Francisella tularensis subsp. holarctica FSC200]	FTS_0541	lpxA	Cell wall/membrane/envelope biogenesis	M	COG1043	LpxA	Acyl-[acyl carrier protein]--UDP-N-acetylglucosamine O-acyltransferase	Cationic antimicrobial peptide (CAMP) resistance;Lipopolysaccharide biosynthesis;Metabolic pathways	lpxA, UDP-N-acetylglucosamine acyltransferase [EC:2.3.1.129]	K00677	Involved in the biosynthesis of lipid A, a phosphorylated glycolipid that anchors the lipopolysaccharide to the outer membrane of the cell (By similarity)	GO:0003674;GO:0003824;GO:0005575;GO:0005622;GO:0005623;GO:0005737;GO:0005975;GO:0006629;GO:0006643;GO:0006644;GO:0006664;GO:0006793;GO:0006796;GO:0008150;GO:0008152;GO:0008374;GO:0008610;GO:0008654;GO:0008780;GO:0009058;GO:0009245;GO:0009247;GO:0009311;GO:0009312;GO:0009987;GO:0016051;GO:0016740;GO:0016746;GO:0016747;GO:0019637;GO:0044237;GO:0044238;GO:0044249;GO:0044255;GO:0044424;GO:0044464;GO:…	Cytoplasmic
6	58.9	17.258	45.023	150980000	6	6	6	6	AFT93401.1	NADH dehydrogenase subunit B [Francisella tularensis subsp. holarctica FSC200]	FTS_1786	nuoB	Energy production and conversion	C	COG0377	NuoB	NADH:ubiquinone oxidoreductase 20 kD subunit (chhain B) or related Fe-S oxidoreductase	Metabolic pathways;Oxidative phosphorylation	nuoB, NADH-quinone oxidoreductase subunit B [EC:1.6.5.3]	K00331	NDH-1 shuttles electrons from NADH, via FMN and iron- sulfur (Fe-S) centers, to quinones in the respiratory chain. The immediate electron acceptor for the enzyme in this species is believed to be ubiquinone. Couples the redox reaction to proton translocation (for every two electrons transferred, four hydrogen ions are translocated across the cytoplasmic membrane), and thus conserves the redox ene…	GO:0003674;GO:0003824;GO:0003954;GO:0005575;GO:0005623;GO:0005886;GO:0008150;GO:0008152;GO:0016020;GO:0016491;GO:0016651;GO:0016655;GO:0044464;GO:0044710;GO:0050136;GO:0055114;GO:0071944	CytoplasmicMembrane
12	28.2	69.415	44.916	129970000	8	11	10	10	AFT92848.1	hypothetical protein FTS_1041 [Francisella tularensis subsp. holarctica FSC200]	FTS_1041		Lipid transport and metabolism	I							alpha beta hydrolase fold-3 domain protein	GO:0003674;GO:0003824;GO:0006629;GO:0008150;GO:0008152;GO:0009056;GO:0016042;GO:0016298;GO:0016787;GO:0016788;GO:0044238;GO:0044710;GO:0071704;GO:1901575	Cytoplasmic
8	37.9	34.076	44.674	103510000	6	7	7	8	AFT92792.1	malate dehydrogenase [Francisella tularensis subsp. holarctica FSC200]	FTS_0967	mdh	Energy production and conversion	C	COG0039	Mdh	Malate/lactate dehydrogenase	Biosynthesis of antibiotics;Biosynthesis of secondary metabolites;Carbon metabolism;Citrate cycle (TCA cycle);Cysteine and methionine metabolism;Glyoxylate and dicarboxylate metabolism;Metabolic pathways;Methane metabolism;Microbial metabolism in diverse environments;Pyruvate metabolism	mdh, malate dehydrogenase [EC:1.1.1.37]	K00024	Catalyzes the reversible oxidation of malate to oxaloacetate (By similarity)	GO:0003674;GO:0003824;GO:0006091;GO:0006099;GO:0008150;GO:0008152;GO:0009060;GO:0009987;GO:0015980;GO:0016491;GO:0016614;GO:0016615;GO:0016616;GO:0030060;GO:0044237;GO:0044238;GO:0044710;GO:0045333;GO:0055114	Cytoplasmic
11	45.7	27.191	44.257	176670000	9	9	10	11	AFT92846.1	ABC transporter, ATP-binding protein [Francisella tularensis subsp. holarctica FSC200]	FTS_1039	yhbG	Cell wall/membrane/envelope biogenesis	M	COG1137	LptB	ABC-type lipopolysaccharide export system, ATPase component	ABC transporters	lptB, lipopolysaccharide export system ATP-binding protein [EC:3.6.3.-]	K06861	abc transporter atp-binding protein	GO:0003674;GO:0003824;GO:0005215;GO:0005319;GO:0005575;GO:0005622;GO:0005623;GO:0005737;GO:0005886;GO:0006139;GO:0006152;GO:0006163;GO:0006195;GO:0006200;GO:0006725;GO:0006753;GO:0006793;GO:0006796;GO:0006807;GO:0006810;GO:0006869;GO:0008150;GO:0008152;GO:0009056;GO:0009116;GO:0009117;GO:0009119;GO:0009123;GO:0009125;GO:0009126;GO:0009128;GO:0009141;GO:0009143;GO:0009144;GO:0009146;GO:0009150;GO:…	Cytoplasmic
8	36.6	37.161	43.666	172780000	8	8	8	7	AFT92194.1	von Willebrand factor type A domain-containing protein [Francisella tularensis subsp. holarctica FSC200]	FTS_0199		General function prediction only	R	COG2304	YfbK	Secreted protein containing bacterial Ig-like domain and vWFA domain		yfbK, Ca-activated chloride channel homolog	K07114	von Willebrand factor, type A		CytoplasmicMembrane
13	22.4	44.09	42.294	289320000	11	12	12	12	AFT93328.1	fatty acid desaturase [Francisella tularensis subsp. holarctica FSC200]	FTS_1697		Lipid transport and metabolism	I	COG1398	OLE1	Fatty-acid desaturase	Biosynthesis of unsaturated fatty acids;Fatty acid metabolism	SCD, stearoyl-CoA desaturase (Delta-9 desaturase) [EC:1.14.19.1]	K00507	fatty acid desaturase		CytoplasmicMembrane
13	57.1	24.046	42.061	140480000	11	11	10	12	AFT93231.1	stringent starvation protein A [Francisella tularensis subsp. holarctica FSC200]	FTS_1566	sspA	Posttranslational modification, protein turnover, chaperones	O	COG0625	GstA	Glutathione S-transferase		sspA, stringent starvation protein A	K03599	Stringent starvation protein a	GO:0006950;GO:0007154;GO:0008150;GO:0009267;GO:0009605;GO:0009987;GO:0009991;GO:0031667;GO:0031668;GO:0031669;GO:0033554;GO:0042594;GO:0044699;GO:0044763;GO:0050896;GO:0051716;GO:0071496	Cytoplasmic
2	7.9	24.712	41.781	305770000	2	2	1	1	AFT92740.1	hypothetical protein FTS_0902 [Francisella tularensis subsp. holarctica FSC200]	FTS_0902		General function prediction only	R	COG0670	YbhL	Integral membrane protein, interacts with FtsH		yccA, modulator of FtsH protease	K19416	membrAne	GO:0005575;GO:0005623;GO:0005886;GO:0008150;GO:0016020;GO:0016021;GO:0019222;GO:0030162;GO:0031224;GO:0044425;GO:0044464;GO:0050789;GO:0051246;GO:0060255;GO:0065007;GO:0071944;GO:0080090	CytoplasmicMembrane
11	45.8	27.864	41.451	175410000	8	10	11	11	AFT92675.1	rhodanese-like family protein [Francisella tularensis subsp. holarctica FSC200]	FTS_0824		Inorganic ion transport and metabolism	P							Rhodanese domain protein		Unknown
8	66.1	13.413	41.148	1145600000	8	8	7	7	AFT92092.1	outer membrane lipoprotein [Francisella tularensis subsp. holarctica FSC200]	FTS_0061	omlA	Cell wall/membrane/envelope biogenesis	M	COG2913	BamE	Outer membrane protein assembly factor BamE, lipoprotein component of the BamABCDE complex		bamE, outer membrane protein assembly factor BamE	K06186	Outer membrane lipoprotein	GO:0005575;GO:0005623;GO:0009279;GO:0016020;GO:0019867;GO:0030312;GO:0030313;GO:0031975;GO:0044462;GO:0044464;GO:0071944	OuterMembrane
11	35.6	39.722	39.831	262280000	9	9	9	6	AFT92811.1	histidine acid phosphatase [Francisella tularensis subsp. holarctica FSC200]	FTS_0996												Unknown
14	25.9	45.324	39.711	250390000	13	14	12	13	AFT92668.1	Type IV pili polytopic inner membrane protein [Francisella tularensis subsp. holarctica FSC200]	FTS_0817	pilC	Cell motility;Intracellular trafficking, secretion, and vesicular transport;Extracellular structures	N;U;W	COG1459	PulF	Type II secretory pathway, component PulF		pilC, type IV pilus assembly protein PilC	K02653	type IV pilin biogenesis protein	GO:0005575;GO:0005623;GO:0005886;GO:0006810;GO:0008104;GO:0008150;GO:0009297;GO:0009306;GO:0009987;GO:0015031;GO:0015628;GO:0016020;GO:0016043;GO:0022607;GO:0030030;GO:0030031;GO:0030255;GO:0032940;GO:0033036;GO:0043711;GO:0044085;GO:0044097;GO:0044464;GO:0044699;GO:0044763;GO:0044765;GO:0045184;GO:0046903;GO:0051179;GO:0051234;GO:0051641;GO:0051649;GO:0055085;GO:0071702;GO:0071806;GO:0071840;GO:…	CytoplasmicMembrane
5	46.6	16.809	39.664	195490000	5	5	5	5	AFT92513.1	bacterioferritin [Francisella tularensis subsp. holarctica FSC200]	FTS_0617	bfr	Inorganic ion transport and metabolism	P	COG2193	Bfr	Bacterioferritin (cytochrome b1)	Porphyrin and chlorophyll metabolism	bfr, bacterioferritin [EC:1.16.3.1]	K03594	Bacterioferritin		Cytoplasmic
6	47.3	16.868	39.5	197690000	6	6	6	6	AFT92869.1	hypothetical protein FTS_1074 [Francisella tularensis subsp. holarctica FSC200]	FTS_1074												Unknown
3	22	19.052	39.486	283600000	2	2	3	3	AFT92434.1	hypothetical protein FTS_0516 [Francisella tularensis subsp. holarctica FSC200]	FTS_0516		Cell wall/membrane/envelope biogenesis	M	COG1463	MlaD	ABC-type transporter Mla maintaining outer membrane lipid asymmetry, periplasmic component MlaD	ABC transporters	mlaD, phospholipid/cholesterol/gamma-HCH transport system substrate-binding protein	K02067	Mammalian cell entry related domain protein	GO:0003674;GO:0005215;GO:0005319;GO:0005488;GO:0005543;GO:0005548;GO:0005575;GO:0005623;GO:0005886;GO:0006725;GO:0006810;GO:0006811;GO:0006820;GO:0006869;GO:0008150;GO:0008152;GO:0008289;GO:0009636;GO:0009987;GO:0010876;GO:0015711;GO:0015748;GO:0015914;GO:0016020;GO:0018970;GO:0022892;GO:0033036;GO:0042221;GO:0042537;GO:0043167;GO:0043168;GO:0044237;GO:0044464;GO:0044699;GO:0044765;GO:0050896;GO:…	Unknown
9	48.6	29.381	39.386	120430000	5	6	6	7	AFT93256.1	hypothetical protein FTS_1600 [Francisella tularensis subsp. holarctica FSC200]	FTS_1600												Unknown
9	13.5	100.62	39.326	90702000	9	8	7	7	AFT92484.1	fusion product of 3-hydroxacyl-CoA dehydrogenase and acyl-CoA-binding protein [Francisella tularensis subsp. holarctica FSC200]	FTS_0583	fadB	Lipid transport and metabolism	I	COG1250;COG1024	FadB;CaiD	3-hydroxyacyl-CoA dehydrogenase, Enoyl-CoA hydratase/carnithine racemase	Benzoate degradation;Butanoate metabolism;Carbon metabolism;Fatty acid metabolism;Galactose metabolism;Metabolic pathways;Microbial metabolism in diverse environments	fadN, 3-hydroxyacyl-CoA dehydrogenase [EC:1.1.1.35]	K07516	Catalyzes the formation of a hydroxyacyl-CoA by addition of water on enoyl-CoA. Also exhibits 3-hydroxyacyl-CoA epimerase and 3-hydroxyacyl-CoA dehydrogenase activities (By similarity)		Cytoplasmic
3	20.8	19.786	39.147	114360000	2	3	3	2	AFT92320.1	hypothetical protein FTS_0364 [Francisella tularensis subsp. holarctica FSC200]	FTS_0364												CytoplasmicMembrane
8	40.8	23.003	38.65	269400000	7	6	7	6	AFT92651.1	Type IV pili periplasmic component [Francisella tularensis subsp. holarctica FSC200]	FTS_0791	pilP	Cell motility;Extracellular structures	N;W	COG3168	PilP	Tfp pilus assembly protein PilP		pilP, type IV pilus assembly protein PilP	K02665			Unknown
10	28.4	52.245	37.881	82846000	5	5	10	9	AFT92623.1	exodeoxyribonuclease VII large subunit [Francisella tularensis subsp. holarctica FSC200]	FTS_0754	xseA	Replication, recombination and repair	L	COG1570	XseA	Exonuclease VII, large subunit	Mismatch repair	xseA, exodeoxyribonuclease VII large subunit [EC:3.1.11.6]	K03601	Bidirectionally degrades single-stranded DNA into large acid-insoluble oligonucleotides, which are then degraded further into small acid-soluble oligonucleotides (By similarity)	GO:0005575;GO:0005618;GO:0005622;GO:0005623;GO:0005737;GO:0030312;GO:0044424;GO:0044464;GO:0071944	Cytoplasmic
7	49.2	15.407	37.129	95619000	6	6	7	7	AFT93044.1	hypothetical protein FTS_1308 [Francisella tularensis subsp. holarctica FSC200]	FTS_1308		Function unknown	S							Protein of unknown function (DUF3301)		Unknown
3	13.3	17.523	36.953	313540000	3	3	3	3	AFT92061.1	single-strand DNA binding protein [Francisella tularensis subsp. holarctica FSC200]	FTS_0013	ssb	Replication, recombination and repair	L	COG0629	Ssb	Single-stranded DNA-binding protein	DNA replication;Homologous recombination;Mismatch repair	ssb, single-strand DNA-binding protein	K03111	single-stranded DNA-binding protein	GO:0000725;GO:0003674;GO:0003676;GO:0003677;GO:0003697;GO:0005488;GO:0006139;GO:0006259;GO:0006260;GO:0006281;GO:0006298;GO:0006310;GO:0006725;GO:0006807;GO:0006950;GO:0006974;GO:0007154;GO:0008150;GO:0008152;GO:0009058;GO:0009059;GO:0009432;GO:0009605;GO:0009987;GO:0009991;GO:0031668;GO:0033554;GO:0034641;GO:0034645;GO:0043170;GO:0043566;GO:0044237;GO:0044238;GO:0044249;GO:0044260;GO:0044699;GO:…	Cytoplasmic
4	17.2	10.515	36.769	499330000	4	4	4	3	AFT93258.1	hypothetical protein FTS_1602 [Francisella tularensis subsp. holarctica FSC200]	FTS_1602												CytoplasmicMembrane
7	36.8	14.844	36.758	156060000	7	5	6	7	AFT92969.1	transcriptional regulator [Francisella tularensis subsp. holarctica FSC200]	FTS_1206		Transcription	K							Transcriptional regulator, BadM Rrf2 family		Unknown
6	57.8	15.33	36.635	121030000	5	6	5	6	AFT92143.1	hypothetical protein FTS_0134 [Francisella tularensis subsp. holarctica FSC200]	FTS_0134												Unknown
8	40.3	23.237	36.479	145370000	8	8	6	5	AFT92247.1	30S ribosomal protein S4 [Francisella tularensis subsp. holarctica FSC200]	FTS_0257	rpsD	Translation, ribosomal structure and biogenesis	J	COG0522	RpsD	Ribosomal protein S4 or related protein	Ribosome	RP-S4, small subunit ribosomal protein S4	K02986	One of the primary rRNA binding proteins, it binds directly to 16S rRNA where it nucleates assembly of the body of the 30S subunit (By similarity)	GO:0000900;GO:0003674;GO:0003676;GO:0003723;GO:0003729;GO:0003735;GO:0005198;GO:0005488;GO:0005575;GO:0005618;GO:0005622;GO:0005623;GO:0005737;GO:0005829;GO:0005886;GO:0006355;GO:0006412;GO:0006417;GO:0006446;GO:0008150;GO:0008152;GO:0009058;GO:0009059;GO:0009889;GO:0009890;GO:0009892;GO:0009987;GO:0010467;GO:0010468;GO:0010556;GO:0010558;GO:0010605;GO:0010608;GO:0016020;GO:0017148;GO:0019219;GO:…	Cytoplasmic
5	38	22.051	35.942	248340000	5	5	5	5	AFT92268.1	hypothetical protein FTS_0283 [Francisella tularensis subsp. holarctica FSC200]	FTS_0283												Unknown
7	40.7	24.51	35.922	260540000	7	7	6	7	AFT93335.1	50S ribosomal protein L1 [Francisella tularensis subsp. holarctica FSC200]	FTS_1704	rplA	Translation, ribosomal structure and biogenesis	J	COG0081	RplA	Ribosomal protein L1	Ribosome	RP-L1, large subunit ribosomal protein L1	K02863	Binds directly to 23S rRNA. The L1 stalk is quite mobile in the ribosome, and is involved in E site tRNA release (By similarity)	GO:0003674;GO:0003735;GO:0005198;GO:0005575;GO:0005618;GO:0005622;GO:0005623;GO:0005737;GO:0005829;GO:0005886;GO:0006412;GO:0006417;GO:0006446;GO:0008150;GO:0008152;GO:0009058;GO:0009059;GO:0009889;GO:0009890;GO:0009892;GO:0009987;GO:0010467;GO:0010468;GO:0010556;GO:0010558;GO:0010605;GO:0010608;GO:0016020;GO:0017148;GO:0019222;GO:0019538;GO:0030312;GO:0031323;GO:0031324;GO:0031326;GO:0031327;GO:…	Cytoplasmic
7	24.2	49.453	35.9	83916000	5	5	5	5	AFT92147.1	ABC transporter, ATP-binding protein [Francisella tularensis subsp. holarctica FSC200]	FTS_0139		Inorganic ion transport and metabolism	P	COG1116	TauB	ABC-type nitrate/sulfonate/bicarbonate transport system, ATPase component		ABC.SN.A, NitT/TauT family transport system ATP-binding protein	K02049	(ABC) transporter		CytoplasmicMembrane
8	11.4	47.155	35.572	415950000	8	8	8	8	AFT93364.1	major facilitator transporter [Francisella tularensis subsp. holarctica FSC200]	FTS_1745	ampG	Carbohydrate transport and metabolism;Amino acid transport and metabolism;Inorganic ion transport and metabolism;General function prediction only	E;G;P;R	COG0477	ProP	MFS family permease	beta-Lactam resistance	ampG, MFS transporter, PAT family, beta-lactamase induction signal transducer AmpG	K08218	Major Facilitator Superfamily	GO:0000270;GO:0003674;GO:0005215;GO:0005575;GO:0005623;GO:0005886;GO:0006022;GO:0006807;GO:0006810;GO:0006811;GO:0006812;GO:0006818;GO:0008150;GO:0008152;GO:0008324;GO:0009987;GO:0015075;GO:0015291;GO:0015293;GO:0015294;GO:0015295;GO:0015672;GO:0015835;GO:0015992;GO:0016020;GO:0022804;GO:0022857;GO:0022891;GO:0022892;GO:0030203;GO:0034220;GO:0043170;GO:0044464;GO:0044699;GO:0044763;GO:0044765;GO:…	CytoplasmicMembrane
6	34.5	26.48	35.39	80425000	4	6	4	4	AFT92757.1	aldolase/adducin class II family protein [Francisella tularensis subsp. holarctica FSC200]	FTS_0922		Carbohydrate transport and metabolism	G							Class II aldolase		Cytoplasmic
6	18.7	34.539	35.278	449650000	4	4	5	4	AFT92182.1	cytochrome bo terminal oxidase subunit II [Francisella tularensis subsp. holarctica FSC200]	FTS_0187	cyoA	Energy production and conversion	C	COG1622	CyoA	Heme/copper-type cytochrome/quinol oxidase, subunit 2	Metabolic pathways;Oxidative phosphorylation	cyoA, cytochrome o ubiquinol oxidase subunit II [EC:1.10.3.10]	K02297	(ubiquinol oxidase) subunit II	GO:0003674;GO:0005215;GO:0005488;GO:0005575;GO:0005623;GO:0005886;GO:0005887;GO:0006091;GO:0006810;GO:0006811;GO:0006812;GO:0006818;GO:0008150;GO:0008152;GO:0008324;GO:0009055;GO:0009060;GO:0009319;GO:0009987;GO:0015075;GO:0015077;GO:0015078;GO:0015399;GO:0015453;GO:0015672;GO:0015980;GO:0015992;GO:0016020;GO:0016021;GO:0019646;GO:0022804;GO:0022857;GO:0022890;GO:0022891;GO:0022892;GO:0022900;GO:…	CytoplasmicMembrane
5	22.7	15.816	35.193	490890000	4	4	5	5	AFT93469.1	outer membrane lipoprotein [Francisella tularensis subsp. holarctica FSC200]	FTS_1885		Cell wall/membrane/envelope biogenesis	M	COG3133	SlyB	Outer membrane lipoprotein SlyB		slyB, outer membrane lipoprotein SlyB	K06077	Inherit from NOG: outer membrane lipoprotein		Unknown
8	29.2	30.401	35.167	96146000	8	8	7	6	AFT92226.1	50S ribosomal protein L2 [Francisella tularensis subsp. holarctica FSC200]	FTS_0236	rplB	Translation, ribosomal structure and biogenesis	J	COG0090	RplB	Ribosomal protein L2	Ribosome	RP-L2, large subunit ribosomal protein L2	K02886	One of the primary rRNA binding proteins. Required for association of the 30S and 50S subunits to form the 70S ribosome, for tRNA binding and peptide bond formation. It has been suggested to have peptidyltransferase activity	GO:0003674;GO:0003735;GO:0005198;GO:0005488;GO:0005575;GO:0005622;GO:0005623;GO:0005737;GO:0005840;GO:0005886;GO:0006412;GO:0008150;GO:0008152;GO:0008270;GO:0009058;GO:0009059;GO:0009987;GO:0010467;GO:0015934;GO:0016020;GO:0019538;GO:0030529;GO:0032991;GO:0034645;GO:0040007;GO:0043167;GO:0043169;GO:0043170;GO:0043226;GO:0043228;GO:0043229;GO:0043232;GO:0044237;GO:0044238;GO:0044249;GO:0044260;GO:…	Cytoplasmic
10	25.8	58.333	34.918	110040000	10	10	8	8	AFT92550.1	glutamate synthase domain-containing 2 [Francisella tularensis subsp. holarctica FSC200]	FTS_0666	gltB	Amino acid transport and metabolism	E							Glutamate synthase	GO:0005575;GO:0005623;GO:0005886;GO:0016020;GO:0044464;GO:0071944	Cytoplasmic
7	59.7	16.876	34.899	277530000	7	7	6	6	AFT93015.1	hypothetical protein FTS_1272 [Francisella tularensis subsp. holarctica FSC200]	FTS_1272												Unknown
3	36.5	11.113	34.685	100470000	3	2	3	3	AFT93173.1	cell division protein, septum formation initiator [Francisella tularensis subsp. holarctica FSC200]	FTS_1490	ftsB	Cell cycle control, cell division, chromosome partitioning	D	COG2919	FtsB	Cell division protein FtsB		ftsB, cell division protein FtsB	K05589	Essential cell division protein. May link together the upstream cell division proteins, which are predominantly cytoplasmic, with the downstream cell division proteins, which are predominantly periplasmic (By similarity)	GO:0005575;GO:0005623;GO:0005886;GO:0016020;GO:0044464;GO:0071944	CytoplasmicMembrane
7	20.3	40.611	34.374	145530000	6	6	5	6	AFT93137.1	membrane protein of unknown function [Francisella tularensis subsp. holarctica FSC200]	FTS_1446		Cell wall/membrane/envelope biogenesis;Cell motility	M;N	COG0795	LptF	Lipopolysaccharide export LptBFGC system, permease protein LptF	ABC transporters	lptF, lipopolysaccharide export system permease protein	K07091	permease YjgP YjgQ family protein	GO:0003674;GO:0003824;GO:0005215;GO:0005319;GO:0005575;GO:0005623;GO:0005886;GO:0006139;GO:0006152;GO:0006163;GO:0006195;GO:0006200;GO:0006725;GO:0006753;GO:0006793;GO:0006796;GO:0006807;GO:0006810;GO:0006869;GO:0008150;GO:0008152;GO:0009056;GO:0009116;GO:0009117;GO:0009119;GO:0009123;GO:0009125;GO:0009126;GO:0009128;GO:0009141;GO:0009143;GO:0009144;GO:0009146;GO:0009150;GO:0009154;GO:0009158;GO:…	CytoplasmicMembrane
10	26	50.527	34.143	130190000	10	10	7	7	AFT92289.1	dihydrolipoamide dehydrogenase [Francisella tularensis subsp. holarctica FSC200]	FTS_0311	lpdA	Energy production and conversion	C	COG1249	Lpd	Pyruvate/2-oxoglutarate dehydrogenase complex, dihydrolipoamide dehydrogenase (E3) component or related enzyme	Biosynthesis of antibiotics;Biosynthesis of secondary metabolites;Carbon metabolism;Citrate cycle (TCA cycle);Glycine, serine and threonine metabolism;Glycolysis / Gluconeogenesis;Glyoxylate and dicarboxylate metabolism;Metabolic pathways;Microbial metabolism in diverse environments;Propanoate metabolism;Pyruvate metabolism;Valine, leucine and isoleucine degradation	DLD, dihydrolipoamide dehydrogenase [EC:1.8.1.4]	K00382	dihydrolipoyl dehydrogenase	GO:0000166;GO:0003674;GO:0003824;GO:0004148;GO:0005488;GO:0005575;GO:0005622;GO:0005623;GO:0005737;GO:0005829;GO:0005886;GO:0006082;GO:0006084;GO:0006085;GO:0006086;GO:0006090;GO:0006103;GO:0006520;GO:0006544;GO:0006546;GO:0006637;GO:0006732;GO:0006793;GO:0006807;GO:0008150;GO:0008152;GO:0008270;GO:0009056;GO:0009058;GO:0009063;GO:0009069;GO:0009071;GO:0009108;GO:0009987;GO:0015036;GO:0016020;GO:…	Cytoplasmic
6	15.4	52.854	34.131	79749000	5	5	5	4	AFT92374.1	membrane protein of unknown function [Francisella tularensis subsp. holarctica FSC200]	FTS_0430												Unknown
9	22.3	47.072	34.068	84919000	7	7	9	7	AFT92960.1	hypothetical protein FTS_1195 [Francisella tularensis subsp. holarctica FSC200]	FTS_1195		Coenzyme transport and metabolism	H							Aminotransferase, class II		Cytoplasmic
7	11.9	68.147	33.302	132060000	5	6	6	6	AFT93234.1	dolichyl-phosphate-mannose-protein mannosyltransferase family protein [Francisella tularensis subsp. holarctica FSC200]	FTS_1569		Cell wall/membrane/envelope biogenesis	M							Catalyzes the transfer of the L-Ara4N moiety of the glycolipid undecaprenyl phosphate-alpha-L-Ara4N to lipid A. The modified arabinose is attached to lipid A and is required for resistance to polymyxin and cationic antimicrobial peptides (By similarity)		CytoplasmicMembrane
7	36.9	33.41	32.895	170570000	7	7	7	6	AFT92366.1	hypothetical protein FTS_0421 [Francisella tularensis subsp. holarctica FSC200]	FTS_0421		Lipid transport and metabolism	I							Hemolysin	GO:0005575;GO:0005576	Extracellular
4	9.6	45.103	32.847	78880000	4	3	4	3	AFT92659.1	major facilitator transporter [Francisella tularensis subsp. holarctica FSC200]	FTS_0800	yjhB									Major Facilitator	GO:0005575;GO:0005623;GO:0005886;GO:0016020;GO:0044464;GO:0071944	CytoplasmicMembrane
7	36.4	24.895	32.827	101480000	6	6	6	6	AFT92318.1	hypothetical protein FTS_0362 [Francisella tularensis subsp. holarctica FSC200]	FTS_0362												Unknown
3	18.4	22.15	32.803	188730000	3	3	3	2	AFT92725.1	ATP-dependent Clp protease proteolytic subunit [Francisella tularensis subsp. holarctica FSC200]	FTS_0883	clpP	Posttranslational modification, protein turnover, chaperones	O	COG0740	ClpP	ATP-dependent protease ClpP, protease subunit		clpP, ATP-dependent Clp protease, protease subunit [EC:3.4.21.92]	K01358	Cleaves peptides in various proteins in a process that requires ATP hydrolysis. Has a chymotrypsin-like activity. Plays a major role in the degradation of misfolded proteins (By similarity)	GO:0003674;GO:0003824;GO:0005575;GO:0005618;GO:0005622;GO:0005623;GO:0005737;GO:0005829;GO:0005886;GO:0006508;GO:0006515;GO:0006950;GO:0008150;GO:0008152;GO:0008233;GO:0008236;GO:0009056;GO:0009057;GO:0009266;GO:0009408;GO:0009628;GO:0009987;GO:0016020;GO:0016787;GO:0017171;GO:0019538;GO:0030163;GO:0030312;GO:0040007;GO:0043170;GO:0044237;GO:0044238;GO:0044248;GO:0044257;GO:0044260;GO:0044265;GO:…	Cytoplasmic
5	8.6	62.331	32.593	245950000	5	5	5	5	AFT93435.1	potassium-transporting ATPase subunit A [Francisella tularensis subsp. holarctica FSC200]	FTS_1832	kdpA	Inorganic ion transport and metabolism	P	COG2060	KdpA	K+-transporting ATPase, A chain	Two-component system	kdpA, K+transporting ATPase ATPase A chain [EC:3.6.3.12]	K01546	One of the components of the high-affinity ATP-driven potassium transport (or KDP) system, which catalyzes the hydrolysis of ATP coupled with the exchange of hydrogen and potassium ions (By similarity)	GO:0003674;GO:0003824;GO:0005215;GO:0005488;GO:0005575;GO:0005618;GO:0005623;GO:0005886;GO:0006139;GO:0006152;GO:0006163;GO:0006195;GO:0006200;GO:0006725;GO:0006753;GO:0006793;GO:0006796;GO:0006807;GO:0006810;GO:0006811;GO:0006812;GO:0006813;GO:0008150;GO:0008152;GO:0008324;GO:0008556;GO:0009056;GO:0009116;GO:0009117;GO:0009119;GO:0009123;GO:0009125;GO:0009126;GO:0009128;GO:0009141;GO:0009143;GO:…	CytoplasmicMembrane
7	16.6	54.719	32.46	100720000	6	6	7	7	AFT92951.1	cardiolipin synthase [Francisella tularensis subsp. holarctica FSC200]	FTS_1180		Lipid transport and metabolism	I	COG1502	Cls	Phosphatidylserine/phosphatidylglycerophosphate/cardiolipin synthase or related enzyme	Glycerophospholipid metabolism;Metabolic pathways	clsA_B, cardiolipin synthase A/B [EC:2.7.8.-]	K06131	Catalyzes the reversible phosphatidyl group transfer from one phosphatidylglycerol molecule to another to form cardiolipin (CL) (diphosphatidylglycerol) and glycerol (By similarity)	GO:0003674;GO:0003824;GO:0005575;GO:0005623;GO:0005886;GO:0006082;GO:0006629;GO:0006631;GO:0006633;GO:0008150;GO:0008152;GO:0008610;GO:0008808;GO:0009058;GO:0009987;GO:0016020;GO:0016053;GO:0016740;GO:0016772;GO:0016780;GO:0019752;GO:0030572;GO:0032787;GO:0043436;GO:0044237;GO:0044238;GO:0044249;GO:0044255;GO:0044281;GO:0044283;GO:0044464;GO:0044710;GO:0044711;GO:0046394;GO:0071704;GO:0071944;GO:…	CytoplasmicMembrane
5	46.2	8.9393	32.432	262710000	5	5	4	4	AFT92441.1	50S ribosomal protein L28 [Francisella tularensis subsp. holarctica FSC200]	FTS_0523	rpmB	Translation, ribosomal structure and biogenesis	J	COG0227	RpmB	Ribosomal protein L28	Ribosome	RP-L28, large subunit ribosomal protein L28	K02902	50S ribosomal protein L28	GO:0003674;GO:0003735;GO:0005198;GO:0006412;GO:0008150;GO:0008152;GO:0009058;GO:0009059;GO:0009987;GO:0010467;GO:0019538;GO:0034645;GO:0043170;GO:0044237;GO:0044238;GO:0044249;GO:0044260;GO:0044267;GO:0071704;GO:1901576	Cytoplasmic
3	10.4	44.845	31.737	395000000	3	3	3	2	AFT93175.1	major facilitator transporter [Francisella tularensis subsp. holarctica FSC200]	FTS_1492										transporter	GO:0003674;GO:0005215;GO:0005575;GO:0005623;GO:0005886;GO:0006810;GO:0008150;GO:0016020;GO:0044464;GO:0051179;GO:0051234;GO:0071944	CytoplasmicMembrane
4	8.4	55	31.508	478120000	4	4	3	3	AFT92658.1	amino acid transporter [Francisella tularensis subsp. holarctica FSC200]	FTS_0799		Amino acid transport and metabolism	E							amino acid		CytoplasmicMembrane
4	30.1	19.803	31.396	40936000	3	3	4	4	AFT92774.1	ATP-dependent protease peptidase subunit [Francisella tularensis subsp. holarctica FSC200]	FTS_0945	hslV	Posttranslational modification, protein turnover, chaperones	O	COG0638	PRE1	20S proteasome, alpha and beta subunits		hslV, ATP-dependent HslUV protease, peptidase subunit HslV [EC:3.4.25.2]	K01419	Protease subunit of a proteasome-like degradation complex believed to be a general protein degrading machinery (By similarity)	GO:0003674;GO:0003824;GO:0005575;GO:0005622;GO:0005623;GO:0005737;GO:0005829;GO:0006508;GO:0006950;GO:0008150;GO:0008152;GO:0008233;GO:0009266;GO:0009408;GO:0009628;GO:0016787;GO:0019538;GO:0043170;GO:0044238;GO:0044424;GO:0044444;GO:0044464;GO:0050896;GO:0071704	Cytoplasmic
3	35.4	14.728	31.367	322800000	2	2	3	3	AFT92612.1	hypothetical protein FTS_0738 [Francisella tularensis subsp. holarctica FSC200]	FTS_0738												Unknown
11	33.1	34.334	31.016	90346000	5	10	9	9	AFT92510.1	exopolyphosphatase [Francisella tularensis subsp. holarctica FSC200]	FTS_0611	ppx	Nucleotide transport and metabolism;Signal transduction mechanisms;Inorganic ion transport and metabolism	F;P;T	COG0248	GppA	Exopolyphosphatase/pppGpp-phosphohydrolase	Purine metabolism	ppx-gppA, exopolyphosphatase / guanosine-5'-triphosphate,3'-diphosphate pyrophosphatase [EC:3.6.1.11 3.6.1.40]	K01524	Conversion of pppGpp to ppGpp. Guanosine pentaphosphate (pppGpp) is a cytoplasmic signaling molecule which together with ppGpp controls the stringent response , an adaptive process that allows bacteria to respond to amino acid starvation, resulting in the coordinated regulation of numerous cellular activities (By similarity)	GO:0003674;GO:0003824;GO:0004309;GO:0005575;GO:0005623;GO:0005886;GO:0006082;GO:0006139;GO:0006725;GO:0006793;GO:0006797;GO:0006798;GO:0006807;GO:0006950;GO:0007154;GO:0008150;GO:0008152;GO:0008894;GO:0009056;GO:0009267;GO:0009605;GO:0009987;GO:0009991;GO:0015949;GO:0016020;GO:0016462;GO:0016787;GO:0016817;GO:0016818;GO:0031667;GO:0031668;GO:0031669;GO:0033554;GO:0034641;GO:0042594;GO:0043436;GO:…	Cytoplasmic
8	48.9	25.593	30.997	82360000	3	3	7	8	AFT93467.1	ATP-binding cassette (ABC) superfamily protein [Francisella tularensis subsp. holarctica FSC200]	FTS_1882		Inorganic ion transport and metabolism	P	COG1121	ZnuC	ABC-type Mn2+/Zn2+ transport system, ATPase component		ABC.ZM.A, zinc/manganese transport system ATP-binding protein	K02074	abc transporter atp-binding protein	GO:0005575;GO:0005623;GO:0005886;GO:0016020;GO:0044464;GO:0071944	CytoplasmicMembrane
6	54.3	13.762	30.833	159720000	6	5	6	6	AFT92246.1	30S ribosomal protein S11 [Francisella tularensis subsp. holarctica FSC200]	FTS_0256	rpsK	Translation, ribosomal structure and biogenesis	J	COG0100	RpsK	Ribosomal protein S11	Ribosome	RP-S11, small subunit ribosomal protein S11	K02948	Located on the platform of the 30S subunit, it bridges several disparate RNA helices of the 16S rRNA. Forms part of the Shine-Dalgarno cleft in the 70S ribosome (By similarity)	GO:0003674;GO:0003735;GO:0005198;GO:0005575;GO:0005623;GO:0005886;GO:0006412;GO:0008150;GO:0008152;GO:0009058;GO:0009059;GO:0009987;GO:0010467;GO:0016020;GO:0019538;GO:0034645;GO:0040007;GO:0043170;GO:0044237;GO:0044238;GO:0044249;GO:0044260;GO:0044267;GO:0044464;GO:0071704;GO:0071944;GO:1901576	Cytoplasmic
3	13	24.018	30.806	79046000	2	3	2	2	AFT92598.1	DedA family protein [Francisella tularensis subsp. holarctica FSC200]	FTS_0721	dedA1	Function unknown	S	COG0586	DedA	Uncharacterized membrane protein DedA, SNARE-associated domain		dedA, membrane-associated protein	K03975	dedA (Protein	GO:0005575;GO:0005623;GO:0005886;GO:0016020;GO:0044464;GO:0071944	CytoplasmicMembrane
8	60.7	13.235	30.533	127380000	7	7	6	7	AFT92233.1	50S ribosomal protein L14 [Francisella tularensis subsp. holarctica FSC200]	FTS_0243	rplN	Translation, ribosomal structure and biogenesis	J	COG0093	RplN	Ribosomal protein L14	Ribosome	RP-L14, large subunit ribosomal protein L14	K02874	Binds to 23S rRNA. Forms part of two intersubunit bridges in the 70S ribosome (By similarity)	GO:0003674;GO:0003676;GO:0003723;GO:0003735;GO:0005198;GO:0005488;GO:0005575;GO:0005622;GO:0005623;GO:0005737;GO:0005829;GO:0005840;GO:0005886;GO:0006412;GO:0008150;GO:0008152;GO:0009058;GO:0009059;GO:0009987;GO:0010467;GO:0015934;GO:0016020;GO:0019538;GO:0019843;GO:0022625;GO:0022626;GO:0030529;GO:0032991;GO:0034645;GO:0040007;GO:0043170;GO:0043226;GO:0043228;GO:0043229;GO:0043232;GO:0044237;GO:…	Cytoplasmic
3	8.1	55.885	30.275	81716000	3	3	3	3	AFT92716.1	apolipoprotein N-acyltransferase [Francisella tularensis subsp. holarctica FSC200]	FTS_0873	lnt	Cell wall/membrane/envelope biogenesis	M	COG0815	Lnt	Apolipoprotein N-acyltransferase		lnt, apolipoprotein N-acyltransferase [EC:2.3.1.-]	K03820	Transfers the fatty acyl group on membrane lipoproteins (By similarity)	GO:0003674;GO:0003824;GO:0005575;GO:0005623;GO:0005886;GO:0005887;GO:0006464;GO:0006497;GO:0008150;GO:0008152;GO:0009058;GO:0009059;GO:0009987;GO:0016020;GO:0016021;GO:0016410;GO:0016740;GO:0016746;GO:0016747;GO:0019538;GO:0031224;GO:0031226;GO:0034645;GO:0036211;GO:0042157;GO:0042158;GO:0043170;GO:0043412;GO:0044237;GO:0044238;GO:0044249;GO:0044260;GO:0044267;GO:0044425;GO:0044459;GO:0044464;GO:…	CytoplasmicMembrane
4	43.4	16.416	29.948	54106000	4	3	4	4	AFT93383.1	ribosome-binding factor A [Francisella tularensis subsp. holarctica FSC200]	FTS_1764	rbfA	Translation, ribosomal structure and biogenesis	J	COG0858	RbfA	Ribosome-binding factor A		rbfA, ribosome-binding factor A	K02834	Associates with free 30S ribosomal subunits (but not with 30S subunits that are part of 70S ribosomes or polysomes). Essential for efficient processing of 16S rRNA. May interact with the 5'-terminal helix region of 16S rRNA (By similarity)	GO:0005575;GO:0005622;GO:0005623;GO:0005737;GO:0006139;GO:0006364;GO:0006396;GO:0006725;GO:0006807;GO:0008150;GO:0008152;GO:0009987;GO:0010467;GO:0016070;GO:0016072;GO:0022613;GO:0030490;GO:0034470;GO:0034641;GO:0034660;GO:0042254;GO:0042274;GO:0043170;GO:0044085;GO:0044237;GO:0044238;GO:0044260;GO:0044424;GO:0044464;GO:0046483;GO:0071704;GO:0071840;GO:0090304;GO:1901360	Cytoplasmic
7	15.4	48.464	29.71	327370000	7	7	7	7	AFT92243.1	preprotein translocase subunit SecY [Francisella tularensis subsp. holarctica FSC200]	FTS_0253	secY	Intracellular trafficking, secretion, and vesicular transport	U	COG0201	SecY	Preprotein translocase subunit SecY	Bacterial secretion system;Protein export;Quorum sensing	secY, preprotein translocase subunit SecY	K03076	The central subunit of the protein translocation channel SecYEG. Consists of two halves formed by TMs 1-5 and 6-10. These two domains form a lateral gate at the front which open onto the bilayer between TMs 2 and 7, and are clamped together by SecE at the back. The channel is closed by both a pore ring composed of hydrophobic SecY resides and a short helix (helix 2A) on the extracellular side of …	GO:0005575;GO:0005576;GO:0005622;GO:0005623;GO:0005886;GO:0006810;GO:0006886;GO:0006950;GO:0006952;GO:0008104;GO:0008150;GO:0009306;GO:0009579;GO:0009607;GO:0009987;GO:0015031;GO:0016020;GO:0016021;GO:0020012;GO:0030682;GO:0031224;GO:0032940;GO:0033036;GO:0034357;GO:0034613;GO:0040007;GO:0042651;GO:0043952;GO:0044403;GO:0044413;GO:0044415;GO:0044419;GO:0044424;GO:0044425;GO:0044436;GO:0044464;GO:…	CytoplasmicMembrane
4	31.7	16.74	29.688	276360000	4	4	4	4	AFT93480.1	HSP20 family protein [Francisella tularensis subsp. holarctica FSC200]	FTS_1903	hsp	Posttranslational modification, protein turnover, chaperones	O	COG0071	IbpA	Molecular chaperone IbpA, HSP20 family		HSP20, HSP20 family protein	K13993	Heat shock protein		Cytoplasmic
6	21.9	40.683	29.432	105220000	4	5	6	6	AFT92500.1	sugar transamine/perosamine synthetase [Francisella tularensis subsp. holarctica FSC200]	FTS_0600	wbtI	Cell wall/membrane/envelope biogenesis	M							DegT DnrJ EryC1 StrS	GO:0000271;GO:0003674;GO:0003824;GO:0005975;GO:0005976;GO:0008150;GO:0008152;GO:0009058;GO:0009059;GO:0016051;GO:0043170;GO:0044238;GO:0044723;GO:0071704;GO:1901576	Cytoplasmic
6	22.2	39.061	28.804	44680000	2	4	6	5	AFT92665.1	ferrochelatase [Francisella tularensis subsp. holarctica FSC200]	FTS_0813	hemH	Coenzyme transport and metabolism	H	COG0276	HemH	Protoheme ferro-lyase (ferrochelatase)	Biosynthesis of secondary metabolites;Metabolic pathways;Porphyrin and chlorophyll metabolism	hemH, protoporphyrin/coproporphyrin ferrochelatase [EC:4.99.1.1 4.99.1.9]	K01772	Catalyzes the ferrous insertion into protoporphyrin IX (By similarity)	GO:0003674;GO:0003824;GO:0004325;GO:0005575;GO:0005622;GO:0005623;GO:0005737;GO:0006725;GO:0006778;GO:0006779;GO:0006783;GO:0006807;GO:0008150;GO:0008152;GO:0009058;GO:0009314;GO:0009416;GO:0009628;GO:0009987;GO:0016829;GO:0018130;GO:0019438;GO:0033013;GO:0033014;GO:0034641;GO:0042168;GO:0042440;GO:0044237;GO:0044249;GO:0044271;GO:0044424;GO:0044464;GO:0044710;GO:0046148;GO:0046483;GO:0046501;GO:…	Cytoplasmic
4	33.3	13.321	28.704	203130000	4	4	3	3	AFT92381.1	hypothetical protein FTS_0450 [Francisella tularensis subsp. holarctica FSC200]	FTS_0450												Unknown
5	19.4	40.407	28.222	188230000	4	4	5	5	AFT92578.1	ABC transporter membrane protein [Francisella tularensis subsp. holarctica FSC200]	FTS_0698		Cell wall/membrane/envelope biogenesis	M	COG0767	MlaE	ABC-type transporter Mla maintaining outer membrane lipid asymmetry, permease component MlaE	ABC transporters	mlaE, phospholipid/cholesterol/gamma-HCH transport system permease protein	K02066	ABC transporter (Permease)	GO:0003674;GO:0003824;GO:0005215;GO:0005575;GO:0006139;GO:0006152;GO:0006163;GO:0006195;GO:0006200;GO:0006725;GO:0006753;GO:0006793;GO:0006796;GO:0006807;GO:0006810;GO:0008150;GO:0008152;GO:0009056;GO:0009116;GO:0009117;GO:0009119;GO:0009123;GO:0009125;GO:0009126;GO:0009128;GO:0009141;GO:0009143;GO:0009144;GO:0009146;GO:0009150;GO:0009154;GO:0009158;GO:0009161;GO:0009164;GO:0009166;GO:0009167;GO:…	CytoplasmicMembrane
11	37.6	44.64	28.213	111780000	7	7	9	9	AFT92915.1;AFT92127.1	hypothetical protein FTS_1132 [Francisella tularensis subsp. holarctica FSC200];hypothetical protein FTS_0104 [Francisella tularensis subsp. holarctica FSC200]	FTS_1132;FTS_0104		Function unknown;Function unknown	S							protein from Francisella novicida (262 aa), BLAST Score 443 bits (1140), Expect e-12 Identities 229 262 (87),Positives 235 262 (89);protein from Francisella novicida (262 aa), BLAST Score 443 bits (1140), Expect e-12 Identities 229 262 (87),Positives 235 262 (89)		Cytoplasmic
7	18.8	50.05	28.038	66709000	7	5	6	7	AFT93218.1	acetyl-CoA carboxylase, biotin carboxylase subunit [Francisella tularensis subsp. holarctica FSC200]	FTS_1551	accC	Lipid transport and metabolism	I	COG0439	AccC	Biotin carboxylase	Biosynthesis of antibiotics;Biosynthesis of secondary metabolites;Carbon metabolism;Fatty acid metabolism;Galactose metabolism;Metabolic pathways;Microbial metabolism in diverse environments;Propanoate metabolism;Pyruvate metabolism	accC, acetyl-CoA carboxylase, biotin carboxylase subunit [EC:6.4.1.2 6.3.4.14]	K01961	acetyl-CoA carboxylase biotin carboxylase	GO:0003674;GO:0003824;GO:0004075;GO:0005575;GO:0005622;GO:0005623;GO:0005737;GO:0006082;GO:0006629;GO:0006631;GO:0006633;GO:0008150;GO:0008152;GO:0008610;GO:0009058;GO:0009317;GO:0009889;GO:0009890;GO:0009892;GO:0009987;GO:0010565;GO:0016053;GO:0016874;GO:0016879;GO:0019216;GO:0019217;GO:0019222;GO:0019752;GO:0031323;GO:0031324;GO:0031326;GO:0031327;GO:0032787;GO:0032991;GO:0042304;GO:0043234;GO:…	Cytoplasmic
6	57.8	18.395	28.037	99085000	6	5	6	5	AFT92918.1;AFT92130.1	hypothetical protein FTS_1135 [Francisella tularensis subsp. holarctica FSC200];hypothetical protein FTS_0107 [Francisella tularensis subsp. holarctica FSC200]	FTS_1135;FTS_0107												Unknown
7	19.4	44	27.944	57801000	5	6	5	6	AFT92943.1	chaperone protein DnaJ [Francisella tularensis subsp. holarctica FSC200]	FTS_1168	dnaJ	Posttranslational modification, protein turnover, chaperones	O	COG0484	DnaJ	DnaJ-class molecular chaperone with C-terminal Zn finger domain		dnaJ, molecular chaperone DnaJ	K03686	ATP binding to DnaK triggers the release of the substrate protein, thus completing the reaction cycle. Several rounds of ATP-dependent interactions between DnaJ, DnaK and GrpE are required for fully efficient folding. Also involved, together with DnaK and GrpE, in the DNA replication of plasmids through activation of initiation proteins (By similarity)	GO:0003674;GO:0003756;GO:0003824;GO:0005488;GO:0005515;GO:0005575;GO:0005622;GO:0005623;GO:0005737;GO:0006139;GO:0006259;GO:0006260;GO:0006457;GO:0006725;GO:0006807;GO:0006950;GO:0008150;GO:0008152;GO:0008270;GO:0009058;GO:0009059;GO:0009266;GO:0009408;GO:0009628;GO:0009987;GO:0016020;GO:0016853;GO:0016860;GO:0016862;GO:0016864;GO:0019538;GO:0034641;GO:0034645;GO:0042026;GO:0043167;GO:0043169;GO:…	Cytoplasmic
9	32	37.761	27.357	96070000	9	8	8	8	AFT92278.1	hypothetical protein FTS_0294 [Francisella tularensis subsp. holarctica FSC200]	FTS_0294												Unknown
8	27.5	34.906	27.346	145920000	6	6	8	7	AFT92996.1	biotin synthase [Francisella tularensis subsp. holarctica FSC200]	FTS_1244	bioB	Coenzyme transport and metabolism	H	COG0502	BioB	Biotin synthase or related enzyme	Biotin metabolism;Metabolic pathways	bioB, biotin synthase [EC:2.8.1.6]	K01012	Catalyzes the conversion of dethiobiotin (DTB) to biotin by the insertion of a sulfur atom into dethiobiotin via a radical- based mechanism (By similarity)	GO:0003674;GO:0003824;GO:0004076;GO:0005488;GO:0006082;GO:0006766;GO:0006767;GO:0006768;GO:0006790;GO:0006807;GO:0008150;GO:0008152;GO:0009058;GO:0009102;GO:0009110;GO:0009987;GO:0016053;GO:0016740;GO:0016782;GO:0016783;GO:0018130;GO:0019752;GO:0032787;GO:0034641;GO:0042364;GO:0043436;GO:0043603;GO:0043604;GO:0044237;GO:0044249;GO:0044271;GO:0044272;GO:0044281;GO:0044283;GO:0044710;GO:0044711;GO:…	Cytoplasmic
5	18.7	22.686	27.312	133320000	5	5	5	5	AFT93261.1	hypothetical protein FTS_1607 [Francisella tularensis subsp. holarctica FSC200]	FTS_1607												Unknown
7	32.1	21.597	27.273	144880000	4	5	6	6	AFT92649.1	Type IV pili associated protein [Francisella tularensis subsp. holarctica FSC200]	FTS_0789	pilN	Cell motility;Extracellular structures	N;W	COG3166	PilN	Tfp pilus assembly protein PilN		pilN, type IV pilus assembly protein PilN	K02663			Unknown
2	25.2	12.73	27.253	868260000	2	2	2	2	AFT92419.1	hypothetical protein FTS_0493 [Francisella tularensis subsp. holarctica FSC200]	FTS_0493		Cell wall/membrane/envelope biogenesis	M							Outer membrane lipoprotein		Unknown
6	14.1	56.128	27.18	85924000	6	6	6	5	AFT92148.1	hypothetical protein FTS_0140 [Francisella tularensis subsp. holarctica FSC200]	FTS_0140												Unknown
3	9.6	52.717	27.1	52813000	3	3	3	3	AFT93357.1	2-oxoglutarate dehydrogenase complex, E2 component, dihydrolipoyltranssuccinase [Francisella tularensis subsp. holarctica FSC200]	FTS_1738	sucB	Energy production and conversion	C	COG0508	AceF	Pyruvate/2-oxoglutarate dehydrogenase complex, dihydrolipoamide acyltransferase (E2) component	Biosynthesis of antibiotics;Biosynthesis of secondary metabolites;Carbon metabolism;Citrate cycle (TCA cycle);Lysine degradation;Metabolic pathways;Microbial metabolism in diverse environments	DLST, 2-oxoglutarate dehydrogenase E2 component (dihydrolipoamide succinyltransferase) [EC:2.3.1.61]	K00658	dihydrolipoamide succinyltransferase	GO:0003674;GO:0003824;GO:0004149;GO:0005488;GO:0005504;GO:0005575;GO:0005622;GO:0005623;GO:0005737;GO:0006091;GO:0006099;GO:0008150;GO:0008152;GO:0008289;GO:0009060;GO:0009987;GO:0015980;GO:0016417;GO:0016740;GO:0016746;GO:0016747;GO:0016748;GO:0016751;GO:0031405;GO:0031406;GO:0032991;GO:0033293;GO:0043167;GO:0043168;GO:0043234;GO:0044237;GO:0044238;GO:0044424;GO:0044444;GO:0044464;GO:0044710;GO:…	Cytoplasmic
5	9.1	69.339	25.86	114080000	4	4	5	5	AFT93431.1	amino acid transporter [Francisella tularensis subsp. holarctica FSC200]	FTS_1823		Amino acid transport and metabolism	E							Amino Acid	GO:0005575;GO:0005623;GO:0005886;GO:0016020;GO:0044464;GO:0071944	CytoplasmicMembrane
8	16.1	67.385	25.692	49028000	5	4	6	6	AFT92851.1	1-deoxy-D-xylulose-5-phosphate synthase [Francisella tularensis subsp. holarctica FSC200]	FTS_1045	dxs	Coenzyme transport and metabolism;Lipid transport and metabolism	H;I	COG1154	Dxs	Deoxyxylulose-5-phosphate synthase	Biosynthesis of antibiotics;Biosynthesis of secondary metabolites;Metabolic pathways;Terpenoid backbone biosynthesis;Thiamine metabolism	dxs, 1-deoxy-D-xylulose-5-phosphate synthase [EC:2.2.1.7]	K01662	Catalyzes the acyloin condensation reaction between C atoms 2 and 3 of pyruvate and glyceraldehyde 3-phosphate to yield 1-deoxy-D-xylulose-5-phosphate (DXP) (By similarity)	GO:0000287;GO:0003674;GO:0003824;GO:0005488;GO:0005575;GO:0005622;GO:0005623;GO:0005737;GO:0005829;GO:0006081;GO:0006082;GO:0006090;GO:0006629;GO:0006644;GO:0006720;GO:0006725;GO:0006732;GO:0006733;GO:0006743;GO:0006744;GO:0006766;GO:0006767;GO:0006772;GO:0006790;GO:0006793;GO:0006796;GO:0006807;GO:0008150;GO:0008152;GO:0008299;GO:0008610;GO:0008614;GO:0008615;GO:0008654;GO:0008661;GO:0009058;GO:…	Cytoplasmic
4	6.4	54.907	25.493	202060000	4	4	4	4	AFT93257.1	amino acid-polyamine-organocation family protein [Francisella tularensis subsp. holarctica FSC200]	FTS_1601		Amino acid transport and metabolism	E							Amino acid permease		CytoplasmicMembrane
6	18.1	48.862	25.421	64261000	6	6	2	4	AFT92495.1	UDP-glucose/GDP-mannose dehydrogenase [Francisella tularensis subsp. holarctica FSC200]	FTS_0595	wbtE	Cell wall/membrane/envelope biogenesis	M	COG0677	WecC	UDP-N-acetyl-D-mannosaminuronate dehydrogenase	Amino sugar and nucleotide sugar metabolism	wbpO, UDP-N-acetyl-D-galactosamine dehydrogenase [EC:1.1.1.-]	K02474	Dehydrogenase		Cytoplasmic
8	42.3	23.9	25.237	149130000	8	7	6	6	AFT92844.1	hypothetical protein FTS_1037 [Francisella tularensis subsp. holarctica FSC200]	FTS_1037		Cell wall/membrane/envelope biogenesis	M	COG3117	YrbK	Lipopolysaccharide export system protein LptC		lptC, lipopolysaccharide export system protein LptC	K11719			Unknown
2	17	14.702	24.904	66410000	2	2	1	1	AFT92174.1	Type IV pili, pilus assembly protein [Francisella tularensis subsp. holarctica FSC200]	FTS_0177	pilE	Cell motility;Intracellular trafficking, secretion, and vesicular transport;Extracellular structures	N;U;W	COG2165	PulG	Type II secretory pathway, pseudopilin PulG		pilE, type IV pilus assembly protein PilE	K02655	Prokaryotic N-terminal methylation motif		Extracellular
4	25.8	19.075	24.853	105200000	4	4	4	4	AFT92238.1	50S ribosomal protein L6 [Francisella tularensis subsp. holarctica FSC200]	FTS_0248	rplF	Translation, ribosomal structure and biogenesis	J	COG0097	RplF	Ribosomal protein L6P/L9E	Ribosome	RP-L6, large subunit ribosomal protein L6	K02933	This protein binds to the 23S rRNA, and is important in its secondary structure. It is located near the subunit interface in the base of the L7 L12 stalk, and near the tRNA binding site of the peptidyltransferase center (By similarity)	GO:0003674;GO:0003735;GO:0005198;GO:0005575;GO:0005618;GO:0005623;GO:0005886;GO:0006412;GO:0008150;GO:0008152;GO:0009058;GO:0009059;GO:0009987;GO:0010467;GO:0016020;GO:0019538;GO:0030312;GO:0034645;GO:0040007;GO:0043170;GO:0044237;GO:0044238;GO:0044249;GO:0044260;GO:0044267;GO:0044464;GO:0071704;GO:0071944;GO:1901576	Cytoplasmic
5	13.9	54.862	24.81	113150000	4	5	5	5	AFT92950.1	cardiolipin synthetase [Francisella tularensis subsp. holarctica FSC200]	FTS_1179	cls	Lipid transport and metabolism	I	COG1502	Cls	Phosphatidylserine/phosphatidylglycerophosphate/cardiolipin synthase or related enzyme	Glycerophospholipid metabolism;Metabolic pathways	clsA_B, cardiolipin synthase A/B [EC:2.7.8.-]	K06131	Catalyzes the reversible phosphatidyl group transfer from one phosphatidylglycerol molecule to another to form cardiolipin (CL) (diphosphatidylglycerol) and glycerol (By similarity)	GO:0003674;GO:0003824;GO:0005575;GO:0005623;GO:0005886;GO:0006082;GO:0006629;GO:0006631;GO:0006633;GO:0008150;GO:0008152;GO:0008610;GO:0008808;GO:0009058;GO:0009987;GO:0016020;GO:0016053;GO:0016740;GO:0016772;GO:0016780;GO:0019752;GO:0030572;GO:0032787;GO:0043436;GO:0044237;GO:0044238;GO:0044249;GO:0044255;GO:0044281;GO:0044283;GO:0044464;GO:0044710;GO:0044711;GO:0046394;GO:0071704;GO:0071944;GO:…	CytoplasmicMembrane
4	9.7	47.726	24.639	64270000	2	2	4	4	AFT93378.1	major facilitator transporter [Francisella tularensis subsp. holarctica FSC200]	FTS_1759										Major facilitator superfamily (MFS) transport protein		CytoplasmicMembrane
4	33.3	9.5732	24.633	133840000	4	4	3	3	AFT92929.1	hypothetical protein FTS_1154 [Francisella tularensis subsp. holarctica FSC200]	FTS_1154												CytoplasmicMembrane
9	10.7	105.04	24.599	130950000	3	3	7	7	AFT93130.1	excinuclease ABC, subunit A [Francisella tularensis subsp. holarctica FSC200]	FTS_1439	uvrA	Replication, recombination and repair	L	COG0178	UvrA	Excinuclease UvrABC ATPase subunit	Nucleotide excision repair	uvrA, excinuclease ABC subunit A	K03701	The UvrABC repair system catalyzes the recognition and processing of DNA lesions. UvrA is an ATPase and a DNA-binding protein. A damage recognition complex composed of 2 UvrA and 2 UvrB subunits scans DNA for abnormalities. When the presence of a lesion has been verified by UvrB, the UvrA molecules dissociate (By similarity)	GO:0000166;GO:0001882;GO:0001883;GO:0003674;GO:0003676;GO:0003677;GO:0003824;GO:0004518;GO:0004519;GO:0004520;GO:0004536;GO:0005488;GO:0005524;GO:0005575;GO:0005622;GO:0005623;GO:0005737;GO:0006139;GO:0006152;GO:0006163;GO:0006195;GO:0006200;GO:0006259;GO:0006281;GO:0006725;GO:0006753;GO:0006793;GO:0006796;GO:0006807;GO:0006950;GO:0006974;GO:0008150;GO:0008152;GO:0009056;GO:0009116;GO:0009117;GO:…	Cytoplasmic
5	49.6	15.71	24.49	86744000	5	3	4	2	AFT92230.1	50S ribosomal protein L16 [Francisella tularensis subsp. holarctica FSC200]	FTS_0240	rplP	Translation, ribosomal structure and biogenesis	J	COG0197	RplP	Ribosomal protein L16/L10AE	Ribosome	RP-L16, large subunit ribosomal protein L16	K02878	Binds 23S rRNA and is also seen to make contacts with the A and possibly P site tRNAs (By similarity)	GO:0003674;GO:0003735;GO:0005198;GO:0005575;GO:0005623;GO:0005886;GO:0006412;GO:0008150;GO:0008152;GO:0009058;GO:0009059;GO:0009987;GO:0010467;GO:0016020;GO:0019538;GO:0034645;GO:0040007;GO:0043170;GO:0044237;GO:0044238;GO:0044249;GO:0044260;GO:0044267;GO:0044464;GO:0071704;GO:0071944;GO:1901576	Cytoplasmic
3	63.6	7.6627	24.459	204620000	3	2	3	3	AFT92624.1	hypothetical protein FTS_0755 [Francisella tularensis subsp. holarctica FSC200]	FTS_0755		Replication, recombination and repair	L	COG1722	XseB	Exonuclease VII small subunit	Mismatch repair	xseB, exodeoxyribonuclease VII small subunit [EC:3.1.11.6]	K03602			Unknown
7	12.1	96.046	24.398	249810000	6	7	7	7	AFT92111.1	chaperone clpB [Francisella tularensis subsp. holarctica FSC200]	FTS_0084	clpB	Posttranslational modification, protein turnover, chaperones	O	COG0542	ClpA	ATP-dependent Clp protease ATP-binding subunit ClpA		clpB, ATP-dependent Clp protease ATP-binding subunit ClpB	K03695	Part of a stress-induced multi-chaperone system, it is involved in the recovery of the cell from heat-induced damage, in cooperation with DnaK, DnaJ and GrpE. Acts before DnaK, in the processing of protein aggregates. Protein binding stimulates the ATPase activity	GO:0000166;GO:0001882;GO:0001883;GO:0003674;GO:0003824;GO:0005488;GO:0005515;GO:0005524;GO:0005575;GO:0005618;GO:0005622;GO:0005623;GO:0005737;GO:0005829;GO:0005886;GO:0006139;GO:0006152;GO:0006163;GO:0006195;GO:0006200;GO:0006508;GO:0006725;GO:0006753;GO:0006793;GO:0006796;GO:0006807;GO:0006950;GO:0006986;GO:0008150;GO:0008152;GO:0008233;GO:0009056;GO:0009116;GO:0009117;GO:0009119;GO:0009123;GO:…	Cytoplasmic
5	30.5	22.303	24.347	68615000	5	5	5	5	AFT92736.1	ribosome biogenesis GTP-binding protein YsxC [Francisella tularensis subsp. holarctica FSC200]	FTS_0895	engB	Cell cycle control, cell division, chromosome partitioning	D	COG0218	EngB	GTP-binding protein EngB required for normal cell division		engB, GTP-binding protein	K03978	Necessary for normal cell division and for the maintenance of normal septation (By similarity)	GO:0000910;GO:0005575;GO:0005622;GO:0005623;GO:0005737;GO:0005829;GO:0007049;GO:0008150;GO:0009987;GO:0022402;GO:0044424;GO:0044444;GO:0044464;GO:0044699;GO:0044763;GO:0051301	Unknown
4	44.1	13.054	24.119	79338000	4	4	3	3	AFT92813.1	30S ribosomal protein S6 [Francisella tularensis subsp. holarctica FSC200]	FTS_1000	rpsF	Translation, ribosomal structure and biogenesis	J	COG0360	RpsF	Ribosomal protein S6	Ribosome	RP-S6, small subunit ribosomal protein S6	K02990	Binds together with S18 to 16S ribosomal RNA (By similarity)	GO:0003674;GO:0003735;GO:0005198;GO:0005575;GO:0005622;GO:0005623;GO:0005737;GO:0005829;GO:0005840;GO:0006412;GO:0008150;GO:0008152;GO:0009058;GO:0009059;GO:0009987;GO:0010467;GO:0015935;GO:0019538;GO:0022626;GO:0022627;GO:0030529;GO:0032991;GO:0034645;GO:0043170;GO:0043226;GO:0043228;GO:0043229;GO:0043232;GO:0044237;GO:0044238;GO:0044249;GO:0044260;GO:0044267;GO:0044391;GO:0044422;GO:0044424;GO:…	Cytoplasmic
6	29	25.726	23.99	66072000	4	5	4	6	AFT92403.1	ABC transporter, ATPase component [Francisella tularensis subsp. holarctica FSC200]	FTS_0477	lolD	Cell wall/membrane/envelope biogenesis	M	COG1136	LolD	ABC-type lipoprotein export system, ATPase component	ABC transporters	lolD, lipoprotein-releasing system ATP-binding protein [EC:3.6.3.-]	K09810	Part of the ABC transporter complex LolCDE involved in the translocation of mature outer membrane-directed lipoproteins, from the inner membrane to the periplasmic chaperone, LolA. Responsible for the formation of the LolA-lipoprotein complex in an ATP-dependent manner (By similarity)	GO:0003674;GO:0003824;GO:0005215;GO:0005575;GO:0005623;GO:0005886;GO:0006139;GO:0006152;GO:0006163;GO:0006195;GO:0006200;GO:0006725;GO:0006753;GO:0006793;GO:0006796;GO:0006807;GO:0006810;GO:0008104;GO:0008150;GO:0008152;GO:0008565;GO:0009056;GO:0009116;GO:0009117;GO:0009119;GO:0009123;GO:0009125;GO:0009126;GO:0009128;GO:0009141;GO:0009143;GO:0009144;GO:0009146;GO:0009150;GO:0009154;GO:0009158;GO:…	CytoplasmicMembrane
5	33.3	10.147	23.754	60014000	4	4	5	4	AFT92093.1	30S ribosomal protein S20 [Francisella tularensis subsp. holarctica FSC200]	FTS_0062	rpsT	Translation, ribosomal structure and biogenesis	J	COG0268	RpsT	Ribosomal protein S20	Ribosome	RP-S20, small subunit ribosomal protein S20	K02968	Binds directly to 16S ribosomal RNA (By similarity)	GO:0003674;GO:0003676;GO:0003723;GO:0003735;GO:0004857;GO:0005198;GO:0005488;GO:0005575;GO:0005622;GO:0005623;GO:0005737;GO:0005829;GO:0005840;GO:0006412;GO:0008073;GO:0008150;GO:0008152;GO:0009058;GO:0009059;GO:0009987;GO:0010467;GO:0015935;GO:0019222;GO:0019538;GO:0019843;GO:0022626;GO:0022627;GO:0030234;GO:0030529;GO:0032991;GO:0034645;GO:0040007;GO:0042979;GO:0043086;GO:0043170;GO:0043226;GO:…	Cytoplasmic
5	41.5	13.378	23.535	104830000	4	5	5	5	AFT92245.1	30S ribosomal protein S13 [Francisella tularensis subsp. holarctica FSC200]	FTS_0255	rpsM	Translation, ribosomal structure and biogenesis	J	COG0099	RpsM	Ribosomal protein S13	Ribosome	RP-S13, small subunit ribosomal protein S13	K02952	Located at the top of the head of the 30S subunit, it contacts several helices of the 16S rRNA. In the 70S ribosome it contacts the 23S rRNA (bridge B1a) and protein L5 of the 50S subunit (bridge B1b), connecting the 2 subunits	GO:0003674;GO:0003735;GO:0005198;GO:0005575;GO:0005622;GO:0005623;GO:0005737;GO:0005829;GO:0005840;GO:0005886;GO:0006412;GO:0008150;GO:0008152;GO:0009058;GO:0009059;GO:0009987;GO:0010467;GO:0015935;GO:0016020;GO:0019538;GO:0022613;GO:0022626;GO:0022627;GO:0030529;GO:0032991;GO:0034645;GO:0042254;GO:0043170;GO:0043226;GO:0043228;GO:0043229;GO:0043232;GO:0044085;GO:0044237;GO:0044238;GO:0044249;GO:…	Cytoplasmic
3	16.6	17.476	23.46	1059200000	3	3	3	3	AFT93362.1	succinate dehydrogenase, cytochrome b556 [Francisella tularensis subsp. holarctica FSC200]	FTS_1743	sdhC	Energy production and conversion	C	COG2009	SdhC	Succinate dehydrogenase/fumarate reductase, cytochrome b subunit	Biosynthesis of antibiotics;Biosynthesis of secondary metabolites;Butanoate metabolism;Carbon metabolism;Citrate cycle (TCA cycle);Metabolic pathways;Microbial metabolism in diverse environments;Oxidative phosphorylation	sdhC, succinate dehydrogenase / fumarate reductase, cytochrome b subunit	K00241	Succinate dehydrogenase, cytochrome b556 subunit	GO:0000104;GO:0003674;GO:0003824;GO:0005488;GO:0005575;GO:0005622;GO:0005623;GO:0005886;GO:0006091;GO:0006099;GO:0006461;GO:0008150;GO:0008152;GO:0008177;GO:0009055;GO:0009060;GO:0009987;GO:0015980;GO:0016020;GO:0016043;GO:0016491;GO:0016627;GO:0016635;GO:0017004;GO:0020037;GO:0022607;GO:0032991;GO:0034622;GO:0043234;GO:0043623;GO:0043933;GO:0044085;GO:0044237;GO:0044238;GO:0044424;GO:0044425;GO:…	CytoplasmicMembrane
9	48.1	18.171	22.807	148960000	9	8	6	6	AFT93398.1	NADH dehydrogenase I, E subunit [Francisella tularensis subsp. holarctica FSC200]	FTS_1783	nuoE	Energy production and conversion	C	COG1905	NuoE	NADH:ubiquinone oxidoreductase 24 kD subunit (chain E)	Metabolic pathways;Oxidative phosphorylation	nuoE, NADH-quinone oxidoreductase subunit E [EC:1.6.5.3]	K00334	NADH dehydrogenase subunit E	GO:0003674;GO:0003824;GO:0003954;GO:0005575;GO:0005622;GO:0005623;GO:0005737;GO:0005739;GO:0005740;GO:0005743;GO:0005746;GO:0005747;GO:0005886;GO:0006091;GO:0006119;GO:0006120;GO:0006793;GO:0006796;GO:0008137;GO:0008150;GO:0008152;GO:0009987;GO:0015980;GO:0016020;GO:0016310;GO:0016491;GO:0016651;GO:0016655;GO:0019866;GO:0022900;GO:0022904;GO:0030964;GO:0031090;GO:0031966;GO:0031967;GO:0031975;GO:…	Cytoplasmic
3	51.9	15.291	22.77	117250000	3	2	3	3	AFT92281.1	hypothetical protein FTS_0297 [Francisella tularensis subsp. holarctica FSC200]	FTS_0297												Unknown
7	12.4	74.252	22.74	50961000	5	5	7	5	AFT92279.1	hypothetical protein FTS_0295 [Francisella tularensis subsp. holarctica FSC200]	FTS_0295												Unknown
3	10.1	51.588	22.676	35534000	3	3	3	3	AFT92970.1	potassium transporter peripheral membrane component [Francisella tularensis subsp. holarctica FSC200]	FTS_1207	trkA	Inorganic ion transport and metabolism	P	COG0569	TrkA	Trk K+ transport system, NAD-binding component		trkA, trk system potassium uptake protein	K03499	potassium transporter peripheral membrane	GO:0003674;GO:0005215;GO:0005575;GO:0005623;GO:0005886;GO:0006810;GO:0006811;GO:0006812;GO:0006813;GO:0008150;GO:0008324;GO:0009987;GO:0015075;GO:0015077;GO:0015079;GO:0015672;GO:0016020;GO:0022857;GO:0022890;GO:0022891;GO:0022892;GO:0030001;GO:0034220;GO:0044464;GO:0044699;GO:0044763;GO:0044765;GO:0046873;GO:0051179;GO:0051234;GO:0055085;GO:0071804;GO:0071805;GO:0071944	CytoplasmicMembrane
6	16.7	42.266	22.096	86927000	6	6	5	4	AFT92498.1	hypothetical protein FTS_0598 [Francisella tularensis subsp. holarctica FSC200]	FTS_0598		Cell wall/membrane/envelope biogenesis	M	COG0438	RfaB	Glycosyltransferase involved in cell wall bisynthesis		wbtG, glycosyltransferase [EC:2.4.1.-]	K13003	Glycosyl transferase	GO:0000271;GO:0005975;GO:0005976;GO:0006629;GO:0008150;GO:0008152;GO:0008610;GO:0008653;GO:0009058;GO:0009059;GO:0009103;GO:0009987;GO:0016051;GO:0033692;GO:0034637;GO:0034645;GO:0043170;GO:0044237;GO:0044238;GO:0044249;GO:0044255;GO:0044260;GO:0044262;GO:0044264;GO:0044710;GO:0044723;GO:0071704;GO:1901135;GO:1901137;GO:1901576	Cytoplasmic
4	33.3	10.184	21.914	47990000	1	3	4	4	AFT92437.1	cell division topological specificity factor MinE [Francisella tularensis subsp. holarctica FSC200]	FTS_0519	minE	Cell cycle control, cell division, chromosome partitioning	D	COG0851	MinE	Septum formation topological specificity factor MinE		minE, cell division topological specificity factor	K03608			Cytoplasmic
7	39.5	17.807	21.889	109990000	7	7	6	5	AFT92220.1	30S ribosomal protein S7 [Francisella tularensis subsp. holarctica FSC200]	FTS_0230	rpsG	Translation, ribosomal structure and biogenesis	J	COG0049	RpsG	Ribosomal protein S7	Ribosome	RP-S7, small subunit ribosomal protein S7	K02992	One of the primary rRNA binding proteins, it binds directly to 16S rRNA where it nucleates assembly of the head domain of the 30S subunit. Is located at the subunit interface close to the decoding center, probably blocks exit of the E-site tRNA (By similarity)	GO:0000028;GO:0003674;GO:0003676;GO:0003723;GO:0003729;GO:0003735;GO:0005198;GO:0005488;GO:0005575;GO:0005618;GO:0005622;GO:0005623;GO:0005737;GO:0005829;GO:0005840;GO:0005886;GO:0006412;GO:0006417;GO:0006996;GO:0008150;GO:0008152;GO:0009058;GO:0009059;GO:0009889;GO:0009890;GO:0009892;GO:0009987;GO:0010467;GO:0010468;GO:0010556;GO:0010558;GO:0010605;GO:0010608;GO:0015935;GO:0016020;GO:0016043;GO:…	Cytoplasmic
3	22.4	15.095	21.54	50141000	2	2	3	3	AFT92242.1	50S ribosomal protein L15 [Francisella tularensis subsp. holarctica FSC200]	FTS_0252	rplO	Translation, ribosomal structure and biogenesis	J	COG0200	RplO	Ribosomal protein L15	Ribosome	RP-L15, large subunit ribosomal protein L15	K02876	Binds to the 23S rRNA (By similarity)	GO:0003674;GO:0003735;GO:0005198;GO:0005575;GO:0005623;GO:0005886;GO:0006412;GO:0008150;GO:0008152;GO:0009058;GO:0009059;GO:0009987;GO:0010467;GO:0016020;GO:0019538;GO:0034645;GO:0043170;GO:0044237;GO:0044238;GO:0044249;GO:0044260;GO:0044267;GO:0044464;GO:0071704;GO:0071944;GO:1901576	Cytoplasmic
10	13.8	95.338	21.491	81800000	7	7	10	10	AFT92923.1;AFT92135.1	PdpA protein [Francisella tularensis subsp. holarctica FSC200];PdpA protein [Francisella tularensis subsp. holarctica FSC200]	FTS_1141;FTS_0113	pdpA2;pdpA1											Unknown
4	18.3	20.319	21.143	218940000	4	4	4	4	AFT93445.1	hypothetical protein FTS_1852 [Francisella tularensis subsp. holarctica FSC200]	FTS_1852		Function unknown	S							UPF0114 protein	GO:0005575;GO:0005623;GO:0005886;GO:0016020;GO:0044464;GO:0071944	CytoplasmicMembrane
5	46.5	21.034	21.139	92302000	4	2	5	3	AFT92091.1	phosphoheptose isomerase [Francisella tularensis subsp. holarctica FSC200]	FTS_0060	gmhA	Carbohydrate transport and metabolism	G	COG0279	GmhA	Phosphoheptose isomerase	Lipopolysaccharide biosynthesis;Metabolic pathways	gmhA, D-sedoheptulose 7-phosphate isomerase [EC:5.3.1.28]	K03271	Catalyzes the isomerization of sedoheptulose 7-phosphate in D-glycero-D-manno-heptose 7-phosphate (By similarity)	GO:0000271;GO:0003674;GO:0003824;GO:0005575;GO:0005622;GO:0005623;GO:0005737;GO:0005975;GO:0005976;GO:0006275;GO:0006629;GO:0008150;GO:0008152;GO:0008610;GO:0008653;GO:0008968;GO:0009058;GO:0009059;GO:0009103;GO:0009244;GO:0009311;GO:0009312;GO:0009889;GO:0009987;GO:0010556;GO:0016051;GO:0016853;GO:0016866;GO:0016868;GO:0019219;GO:0019222;GO:0030174;GO:0031323;GO:0031326;GO:0033692;GO:0034637;GO:…	Cytoplasmic
4	25.2	23.339	20.971	47466000	3	4	4	4	AFT92839.1	lipoate-protein ligase B [Francisella tularensis subsp. holarctica FSC200]	FTS_1032	lipB	Coenzyme transport and metabolism	H	COG0321	LipB	Lipoate-protein ligase B	Lipoic acid metabolism;Metabolic pathways	lipB, lipoyl(octanoyl) transferase [EC:2.3.1.181]	K03801	Catalyzes the transfer of endogenously produced octanoic acid from octanoyl-acyl-carrier-protein onto the lipoyl domains of lipoate-dependent enzymes. Lipoyl-ACP can also act as a substrate although octanoyl-ACP is likely to be the physiological substrate (By similarity)	GO:0003674;GO:0003824;GO:0005575;GO:0005622;GO:0005623;GO:0005737;GO:0005886;GO:0006082;GO:0006464;GO:0006629;GO:0006631;GO:0006633;GO:0006732;GO:0006790;GO:0008150;GO:0008152;GO:0008610;GO:0009058;GO:0009106;GO:0009107;GO:0009108;GO:0009892;GO:0009987;GO:0010468;GO:0010605;GO:0010629;GO:0016020;GO:0016053;GO:0016740;GO:0016746;GO:0016747;GO:0017118;GO:0018130;GO:0019222;GO:0019538;GO:0019752;GO:…	Cytoplasmic
6	22.1	30.959	20.682	82025000	5	6	6	6	AFT92212.1	elongation factor Ts [Francisella tularensis subsp. holarctica FSC200]	FTS_0222	tsf	Translation, ribosomal structure and biogenesis	J	COG0264	Tsf	Translation elongation factor EF-Ts		tsf, elongation factor Ts	K02357	Associates with the EF-Tu.GDP complex and induces the exchange of GDP to GTP. It remains bound to the aminoacyl-tRNA.EF- Tu.GTP complex up to the GTP hydrolysis stage on the ribosome (By similarity)	GO:0003674;GO:0003676;GO:0003723;GO:0003746;GO:0005488;GO:0005575;GO:0005618;GO:0005622;GO:0005623;GO:0005737;GO:0005829;GO:0005886;GO:0006412;GO:0006414;GO:0008135;GO:0008150;GO:0008152;GO:0008270;GO:0009058;GO:0009059;GO:0009987;GO:0010467;GO:0016020;GO:0019538;GO:0030312;GO:0034645;GO:0040007;GO:0043167;GO:0043169;GO:0043170;GO:0044237;GO:0044238;GO:0044249;GO:0044260;GO:0044267;GO:0044424;GO:…	Cytoplasmic
5	8.1	69.218	20.517	90499000	4	4	5	5	AFT92149.1	monovalent cation:proton antiporter [Francisella tularensis subsp. holarctica FSC200]	FTS_0141		Inorganic ion transport and metabolism	P							Sodium/hydrogen exchanger family		CytoplasmicMembrane
4	29.8	13.814	20.259	72450000	4	4	4	4	AFT92219.1	30S ribosomal protein S12 [Francisella tularensis subsp. holarctica FSC200]	FTS_0229	rpsL	Translation, ribosomal structure and biogenesis	J	COG0048	RpsL	Ribosomal protein S12	Ribosome	RP-S12, small subunit ribosomal protein S12	K02950	Interacts with and stabilizes bases of the 16S rRNA that are involved in tRNA selection in the A site and with the mRNA backbone. Located at the interface of the 30S and 50S subunits, it traverses the body of the 30S subunit contacting proteins on the other side and probably holding the rRNA structure together. The combined cluster of proteins S8, S12 and S17 appears to hold together the shoulder…	GO:0000372;GO:0000375;GO:0000376;GO:0003674;GO:0003676;GO:0003723;GO:0003735;GO:0005198;GO:0005488;GO:0005575;GO:0005622;GO:0005623;GO:0005737;GO:0005829;GO:0005840;GO:0006139;GO:0006396;GO:0006412;GO:0006725;GO:0006807;GO:0008150;GO:0008152;GO:0008380;GO:0009058;GO:0009059;GO:0009893;GO:0009987;GO:0010467;GO:0010468;GO:0010604;GO:0015935;GO:0016070;GO:0019219;GO:0019222;GO:0019538;GO:0019843;GO:…	Cytoplasmic
8	15.9	72.371	19.681	39856000	4	5	6	6	AFT92251.1	heat shock protein 90 [Francisella tularensis subsp. holarctica FSC200]	FTS_0263	htpG	Posttranslational modification, protein turnover, chaperones	O	COG0326	HtpG	Molecular chaperone, HSP90 family		HSP90A, molecular chaperone HtpG	K04079	Molecular chaperone. Has ATPase activity (By similarity)	GO:0000166;GO:0000302;GO:0000303;GO:0001882;GO:0001883;GO:0003674;GO:0003824;GO:0005488;GO:0005515;GO:0005524;GO:0005575;GO:0005576;GO:0005618;GO:0005622;GO:0005623;GO:0005737;GO:0005829;GO:0005886;GO:0006139;GO:0006152;GO:0006163;GO:0006195;GO:0006200;GO:0006457;GO:0006725;GO:0006753;GO:0006793;GO:0006796;GO:0006807;GO:0006950;GO:0006974;GO:0006979;GO:0008150;GO:0008152;GO:0009056;GO:0009116;GO:…	Cytoplasmic
6	15.1	61.669	19.52	50663000	5	5	6	4	AFT93455.1	30S ribosomal protein S1 [Francisella tularensis subsp. holarctica FSC200]	FTS_1862	rpsA	Translation, ribosomal structure and biogenesis	J	COG0539	RpsA	Ribosomal protein S1	Ribosome	RP-S1, small subunit ribosomal protein S1	K02945	thus facilitating recognition of the initiation point. It is needed to translate mRNA with a short Shine-Dalgarno (SD) purine-rich sequence (By similarity)	GO:0003674;GO:0003676;GO:0003723;GO:0003729;GO:0003735;GO:0005198;GO:0005488;GO:0005575;GO:0005622;GO:0005623;GO:0005737;GO:0005829;GO:0005840;GO:0006412;GO:0006417;GO:0008150;GO:0008152;GO:0009058;GO:0009059;GO:0009889;GO:0009890;GO:0009892;GO:0009987;GO:0010467;GO:0010468;GO:0010556;GO:0010558;GO:0010605;GO:0010608;GO:0015935;GO:0016020;GO:0017148;GO:0019222;GO:0019538;GO:0022626;GO:0022627;GO:…	Cytoplasmic
3	12.5	27.132	19.464	474300000	3	3	3	3	AFT92575.1	hypothetical protein FTS_0695 [Francisella tularensis subsp. holarctica FSC200]	FTS_0695												Unknown
4	10.7	64.007	19.176	25051000	2	2	4	3	AFT93075.1	DEAD-box subfamily ATP-dependent helicase [Francisella tularensis subsp. holarctica FSC200]	FTS_1360	deaD	Replication, recombination and repair	L	COG0513	SrmB	Superfamily II DNA and RNA helicase	RNA degradation	deaD, ATP-dependent RNA helicase DeaD [EC:3.6.4.13]	K05592	ATP-dependent RNA helicase	GO:0000027;GO:0000910;GO:0003674;GO:0003676;GO:0003723;GO:0003724;GO:0003824;GO:0004004;GO:0004386;GO:0005488;GO:0005575;GO:0005622;GO:0005623;GO:0005737;GO:0006139;GO:0006152;GO:0006163;GO:0006195;GO:0006200;GO:0006355;GO:0006401;GO:0006725;GO:0006753;GO:0006793;GO:0006796;GO:0006807;GO:0006950;GO:0006996;GO:0007049;GO:0008026;GO:0008150;GO:0008152;GO:0008186;GO:0009056;GO:0009057;GO:0009116;GO:…	Cytoplasmic
4	23.5	21.671	18.946	38281000	3	3	4	4	AFT92162.1	HAD superfamily hydrolase [Francisella tularensis subsp. holarctica FSC200]	FTS_0164		General function prediction only	R	COG2179	YqeG	Predicted phosphohydrolase YqeG, HAD superfamily		uncharacterized protein	K07015	Pfam:DUF2010		Cytoplasmic
2	14.8	13.471	18.731	29690000000	2	2	1	1	AFT92334.1	Type IV pili, pilus assembly protein [Francisella tularensis subsp. holarctica FSC200]	FTS_0381	pilA	Cell motility;Intracellular trafficking, secretion, and vesicular transport;Extracellular structures	N;U;W	COG2165	PulG	Type II secretory pathway, pseudopilin PulG	Two-component system	pilA, type IV pilus assembly protein PilA	K02650	Pilin (bacterial filament)		Extracellular
2	6.6	56.324	18.657	113990000	2	2	2	2	AFT92983.1	proton-dependent oligopeptide transporter (POT) family protein, di- or tripeptide:H+ symporter [Francisella tularensis subsp. holarctica FSC200]	FTS_1225		Amino acid transport and metabolism	E	COG3104	PTR2	Dipeptide/tripeptide permease		TC.POT, proton-dependent oligopeptide transporter, POT family	K03305	Proton-dependent permease that transports di- and tripeptides (By similarity)	GO:0003674;GO:0005215;GO:0005427;GO:0005575;GO:0005623;GO:0005886;GO:0006810;GO:0006811;GO:0006812;GO:0006818;GO:0006857;GO:0008150;GO:0008324;GO:0009987;GO:0015075;GO:0015197;GO:0015198;GO:0015291;GO:0015293;GO:0015294;GO:0015295;GO:0015322;GO:0015333;GO:0015672;GO:0015833;GO:0015992;GO:0016020;GO:0016021;GO:0022804;GO:0022857;GO:0022891;GO:0022892;GO:0022897;GO:0031224;GO:0034220;GO:0035672;GO:…	CytoplasmicMembrane
5	42.3	11.385	18.401	44887000	4	4	5	5	AFT92432.1	hypothetical protein FTS_0514 [Francisella tularensis subsp. holarctica FSC200]	FTS_0514		Cell wall/membrane/envelope biogenesis	M	COG3113	MlaB	ABC-type transporter Mla maintaining outer membrane lipid asymmetry, MlaB component, contains STAS domain	ABC transporters	mlaB, phospholipid transport system transporter-binding protein	K07122	Anti-sigma B factor antagonist	GO:0006725;GO:0008150;GO:0008152;GO:0009987;GO:0018970;GO:0042537;GO:0044237;GO:0071704;GO:0072490;GO:1901360	Unknown
5	8.3	44.482	17.791	192520000	5	5	4	4	AFT92179.1	cytochrome bd-I terminal oxidase subunit II [Francisella tularensis subsp. holarctica FSC200]	FTS_0184	cydB	Energy production and conversion	C	COG1294	AppB	Cytochrome bd-type quinol oxidase, subunit 2	Metabolic pathways;Oxidative phosphorylation;Two-component system	cydB, cytochrome d ubiquinol oxidase subunit II [EC:1.10.3.14]	K00426	Cytochrome D ubiquinol oxidase, subunit II	GO:0003674;GO:0003824;GO:0005488;GO:0005506;GO:0005575;GO:0005623;GO:0005886;GO:0006091;GO:0006461;GO:0008150;GO:0008152;GO:0009055;GO:0009060;GO:0009987;GO:0015980;GO:0016020;GO:0016043;GO:0016491;GO:0016679;GO:0016682;GO:0017004;GO:0019646;GO:0020037;GO:0022607;GO:0022900;GO:0022904;GO:0032991;GO:0034622;GO:0040007;GO:0043167;GO:0043169;GO:0043234;GO:0043623;GO:0043933;GO:0044085;GO:0044237;GO:…	CytoplasmicMembrane
4	17.1	30.435	17.7	55615000	4	4	4	4	AFT92914.1;AFT92126.1	hypothetical protein FTS_1131 [Francisella tularensis subsp. holarctica FSC200];hypothetical protein FTS_0103 [Francisella tularensis subsp. holarctica FSC200]	FTS_1131;FTS_0103												Unknown
3	20.9	13.307	17.365	37138000	3	3	3	2	AFT93323.1	50S ribosomal protein L19 [Francisella tularensis subsp. holarctica FSC200]	FTS_1692	rplS	Translation, ribosomal structure and biogenesis	J	COG0335	RplS	Ribosomal protein L19	Ribosome	RP-L19, large subunit ribosomal protein L19	K02884	This protein is located at the 30S-50S ribosomal subunit interface and may play a role in the structure and function of the aminoacyl-tRNA binding site (By similarity)	GO:0003674;GO:0003735;GO:0005198;GO:0005575;GO:0005623;GO:0005886;GO:0006412;GO:0008150;GO:0008152;GO:0009058;GO:0009059;GO:0009987;GO:0010467;GO:0016020;GO:0019538;GO:0034645;GO:0040007;GO:0043170;GO:0044237;GO:0044238;GO:0044249;GO:0044260;GO:0044267;GO:0044464;GO:0071704;GO:0071944;GO:1901576	Cytoplasmic
3	16	10.66	17.202	163970000	3	3	2	2	AFT92895.1	acyl carrier protein [Francisella tularensis subsp. holarctica FSC200]	FTS_1109	acpP	Lipid transport and metabolism;Secondary metabolites biosynthesis, transport and catabolism	I;Q	COG0236	AcpP	Acyl carrier protein		acpP, acyl carrier protein	K02078	Carrier of the growing fatty acid chain in fatty acid biosynthesis (By similarity)	GO:0000036;GO:0003674;GO:0005488;GO:0005575;GO:0005622;GO:0005623;GO:0005737;GO:0006082;GO:0006629;GO:0006631;GO:0006633;GO:0008150;GO:0008152;GO:0008610;GO:0009058;GO:0009987;GO:0016053;GO:0019752;GO:0032787;GO:0043436;GO:0044237;GO:0044238;GO:0044249;GO:0044255;GO:0044281;GO:0044283;GO:0044424;GO:0044464;GO:0044620;GO:0044710;GO:0044711;GO:0046394;GO:0048037;GO:0051192;GO:0071704;GO:0072330;GO:…	Cytoplasmic
3	22.1	22.143	17.143	38144000	2	2	3	3	AFT92346.1	hypothetical protein FTS_0397 [Francisella tularensis subsp. holarctica FSC200]	FTS_0397		Coenzyme transport and metabolism	H	COG3165	UbiJ	Ubiquinone biosynthesis protein UbiJ, contains SCP2 domain		ubiJ, ubiquinone biosynthesis protein UbiJ	K03690			Unknown
4	18.5	41.722	17.04	40411000	4	4	3	2	AFT92483.1	acetyl-CoA acetyltransferase [Francisella tularensis subsp. holarctica FSC200]	FTS_0582	fadA	Lipid transport and metabolism	I	COG0183	PaaJ	Acetyl-CoA acetyltransferase	alpha-Linolenic acid metabolism;Benzoate degradation;Biosynthesis of antibiotics;Biosynthesis of secondary metabolites;Fatty acid metabolism;Galactose metabolism;Geraniol degradation;Metabolic pathways;Microbial metabolism in diverse environments;Valine, leucine and isoleucine degradation	fadA, acetyl-CoA acyltransferase [EC:2.3.1.16]	K00632	Catalyzes the final step of fatty acid oxidation in which acetyl-CoA is released and the CoA ester of a fatty acid two carbons shorter is formed (By similarity)		Cytoplasmic
5	7.6	53.451	16.872	279760000	4	4	5	5	AFT93296.1	lysine:H+ symporter [Francisella tularensis subsp. holarctica FSC200]	FTS_1658	lysP	Amino acid transport and metabolism	E	COG0833	LysP	Amino acid permease		lysP, lysine-specific permease	K11733	lysine-specific permease	GO:0005575;GO:0005623;GO:0005886;GO:0006810;GO:0008150;GO:0016020;GO:0044464;GO:0051179;GO:0051234;GO:0071944	CytoplasmicMembrane
3	8	52.826	16.809	263890000	3	3	3	3	AFT92971.1	amino acid antiporter [Francisella tularensis subsp. holarctica FSC200]	FTS_1208		Amino acid transport and metabolism	E	COG0531	PotE	Amino acid transporter	Quorum sensing	gadC, glutamate:GABA antiporter	K20265	amino acid		CytoplasmicMembrane
7	14	71.808	16.78	49387000	6	5	5	5	AFT92499.1	glutamine amidotransferase/asparagine synthase [Francisella tularensis subsp. holarctica FSC200]	FTS_0599	wbtH	Amino acid transport and metabolism	E	COG0367	AsnB	Asparagine synthetase B (glutamine-hydrolyzing)	Alanine, aspartate and glutamate metabolism;Biosynthesis of secondary metabolites;Metabolic pathways	asnB, asparagine synthase (glutamine-hydrolysing) [EC:6.3.5.4]	K01953	asparagine synthetase		Cytoplasmic
4	24.8	11.718	16.663	58064000	4	4	4	4	AFT92236.1	30S ribosomal protein S14 [Francisella tularensis subsp. holarctica FSC200]	FTS_0246	rpsN	Translation, ribosomal structure and biogenesis	J	COG0199	RpsN	Ribosomal protein S14	Ribosome	RP-S14, small subunit ribosomal protein S14	K02954	Binds 16S rRNA, required for the assembly of 30S particles and may also be responsible for determining the conformation of the 16S rRNA at the A site (By similarity)	GO:0003674;GO:0003735;GO:0005198;GO:0005575;GO:0005622;GO:0005623;GO:0005737;GO:0005829;GO:0005840;GO:0006412;GO:0008150;GO:0008152;GO:0009058;GO:0009059;GO:0009987;GO:0010467;GO:0015935;GO:0019538;GO:0022626;GO:0022627;GO:0030529;GO:0032991;GO:0034645;GO:0043170;GO:0043226;GO:0043228;GO:0043229;GO:0043232;GO:0044237;GO:0044238;GO:0044249;GO:0044260;GO:0044267;GO:0044391;GO:0044422;GO:0044424;GO:…	Cytoplasmic
5	25.3	25.292	16.651	25657000	4	3	3	3	AFT93179.1	uridine kinase [Francisella tularensis subsp. holarctica FSC200]	FTS_1498	udk	Nucleotide transport and metabolism	F	COG0572	Udk	Uridine kinase	Metabolic pathways;Pyrimidine metabolism	udk, uridine kinase [EC:2.7.1.48]	K00876	Uridine monophosphokinase	GO:0003674;GO:0003824;GO:0004849;GO:0005575;GO:0005622;GO:0005623;GO:0005737;GO:0006139;GO:0006213;GO:0006220;GO:0006221;GO:0006222;GO:0006725;GO:0006753;GO:0006793;GO:0006796;GO:0006807;GO:0008150;GO:0008152;GO:0009058;GO:0009116;GO:0009117;GO:0009119;GO:0009123;GO:0009124;GO:0009129;GO:0009130;GO:0009156;GO:0009161;GO:0009163;GO:0009165;GO:0009173;GO:0009174;GO:0009218;GO:0009220;GO:0009259;GO:…	Cytoplasmic
4	24.7	29.331	16.448	47004000	4	3	4	4	AFT92633.1	methyltransferase [Francisella tularensis subsp. holarctica FSC200]	FTS_0765		Function unknown	S							Methyl-transferase		Cytoplasmic
3	17.3	25.575	16.387	53918000	2	3	3	3	AFT92196.1	TPR repeat-containing protein [Francisella tularensis subsp. holarctica FSC200]	FTS_0201		General function prediction only	R	COG2304	YfbK	Secreted protein containing bacterial Ig-like domain and vWFA domain		yfbK, Ca-activated chloride channel homolog	K07114	TPR domain protein		Unknown
2	16.9	9.2585	16.364	214130000	2	2	2	2	AFT92343.1	hypothetical protein FTS_0394 [Francisella tularensis subsp. holarctica FSC200]	FTS_0394												CytoplasmicMembrane
2	70.4	8.3812	16.254	256740000	2	2	2	2	AFT92307.1	hypothetical protein FTS_0333 [Francisella tularensis subsp. holarctica FSC200]	FTS_0333												Unknown
5	55.9	8.0151	15.97	424900000	4	4	3	4	AFT93050.1	hypothetical protein FTS_1319 [Francisella tularensis subsp. holarctica FSC200]	FTS_1319												Unknown
4	23	17.816	15.762	53991000	3	3	4	4	AFT93340.1	small conductance mechanosensitive ion channel (MscS) family protein [Francisella tularensis subsp. holarctica FSC200]	FTS_1714		Cell wall/membrane/envelope biogenesis	M	COG0668	MscS	Small-conductance mechanosensitive channel		mscS, small conductance mechanosensitive channel	K03442	mscS Mechanosensitive ion channel		CytoplasmicMembrane
5	15	51.534	15.49	43042000	4	4	4	5	AFT92258.1	dihydrolipoamide dehydrogenase [Francisella tularensis subsp. holarctica FSC200]	FTS_0273		Energy production and conversion	C	COG1249	Lpd	Pyruvate/2-oxoglutarate dehydrogenase complex, dihydrolipoamide dehydrogenase (E3) component or related enzyme		DLD, dihydrolipoamide dehydrogenase [EC:1.8.1.4]		mercuric reductase	GO:0005575;GO:0005623;GO:0005886;GO:0016020;GO:0044464;GO:0071944	Cytoplasmic
3	13.9	28.691	15.112	27266000	3	3	3	2	AFT92998.1	biotin synthesis protein BioC [Francisella tularensis subsp. holarctica FSC200]	FTS_1246	bioC	Secondary metabolites biosynthesis, transport and catabolism;General function prediction only	Q;R	COG0500	SmtA	SAM-dependent methyltransferase	Biotin metabolism;Metabolic pathways	bioC, malonyl-CoA O-methyltransferase [EC:2.1.1.197]	K02169	biotin synthesis protein bioC		Cytoplasmic
3	9.3	51.415	14.995	87282000	3	3	3	3	AFT92116.1	chloride channel protein [Francisella tularensis subsp. holarctica FSC200]	FTS_0090	eriC	Inorganic ion transport and metabolism	P	COG0038	ClcA	H+/Cl- antiporter ClcA		TC.CIC, chloride channel protein, CIC family	K03281	Proton-coupled chloride transporter. Functions as antiport system and exchanges two chloride ions for 1 proton. Probably acts as an electrical shunt for an outwardly-directed proton pump that is linked to amino acid decarboxylation, as part of the extreme acid resistance (XAR) response (By similarity)	GO:0003674;GO:0005215;GO:0005488;GO:0005575;GO:0005623;GO:0005886;GO:0005887;GO:0006810;GO:0006811;GO:0006812;GO:0006818;GO:0006820;GO:0006821;GO:0008150;GO:0008324;GO:0009987;GO:0015075;GO:0015077;GO:0015078;GO:0015291;GO:0015297;GO:0015298;GO:0015299;GO:0015672;GO:0015698;GO:0015706;GO:0015992;GO:0016020;GO:0016021;GO:0022804;GO:0022857;GO:0022890;GO:0022891;GO:0022892;GO:0031224;GO:0031226;GO:…	CytoplasmicMembrane
2	17.8	10.215	14.839	189880000	2	2	2	2	AFT93375.1	F0F1 ATP synthase subunit C [Francisella tularensis subsp. holarctica FSC200]	FTS_1756	atpE	Energy production and conversion	C	COG0636	AtpE	FoF1-type ATP synthase, membrane subunit c/Archaeal/vacuolar-type H+-ATPase, subunit K	Metabolic pathways;Oxidative phosphorylation	ATPF0C, F-type H+transporting ATPase subunit c	K02110	F(1)F(0) ATP synthase produces ATP from ADP in the presence of a proton or sodium gradient. F-type ATPases consist of two structural domains, F(1) containing the extramembraneous catalytic core and F(0) containing the membrane proton channel, linked together by a central stalk and a peripheral stalk. During catalysis, ATP synthesis in the catalytic domain of F(1) is coupled via a rotary mechanism…		CytoplasmicMembrane
3	15.1	35.442	14.271	41302000	1	1	3	2	AFT92454.1	UDP-3-O-[3-hydroxymyristoyl] glucosamine N-acyltransferase [Francisella tularensis subsp. holarctica FSC200]	FTS_0539	lpxD	Cell wall/membrane/envelope biogenesis	M	COG1044	LpxD	UDP-3-O-[3-hydroxymyristoyl] glucosamine N-acyltransferase	Lipopolysaccharide biosynthesis;Metabolic pathways	lpxD, UDP-3-O-[3-hydroxymyristoyl] glucosamine N-acyltransferase [EC:2.3.1.191]	K02536	as the acyl donor. Is involved in the biosynthesis of lipid A, a phosphorylated glycolipid that anchors the lipopolysaccharide to the outer membrane of the cell (By similarity)	GO:0003674;GO:0003824;GO:0005975;GO:0006629;GO:0006643;GO:0006644;GO:0006664;GO:0006793;GO:0006796;GO:0008150;GO:0008152;GO:0008610;GO:0008654;GO:0009058;GO:0009245;GO:0009247;GO:0009311;GO:0009312;GO:0009987;GO:0016051;GO:0016410;GO:0016740;GO:0016746;GO:0016747;GO:0019637;GO:0044237;GO:0044238;GO:0044249;GO:0044255;GO:0044710;GO:0044723;GO:0046467;GO:0046493;GO:0071704;GO:0090407;GO:1901135;GO:…	Cytoplasmic
2	11.2	30.549	14.22	270060000	2	2	2	2	AFT92593.1	prolipoprotein diacylglyceryl transferase [Francisella tularensis subsp. holarctica FSC200]	FTS_0716	lgt	Cell wall/membrane/envelope biogenesis	M	COG0682	Lgt	Prolipoprotein diacylglyceryltransferase		lgt, phosphatidylglycerol:prolipoprotein diacylglycerol transferase [EC:2.-.-.-]	K13292	Transfers the N-acyl diglyceride group on what will become the N-terminal cysteine of membrane lipoproteins (By similarity)	GO:0003674;GO:0003824;GO:0005575;GO:0005623;GO:0005886;GO:0005887;GO:0006464;GO:0008150;GO:0008152;GO:0008961;GO:0009058;GO:0009059;GO:0009987;GO:0016020;GO:0016021;GO:0016740;GO:0016757;GO:0019538;GO:0031224;GO:0031226;GO:0034645;GO:0036211;GO:0042157;GO:0042158;GO:0043170;GO:0043412;GO:0044237;GO:0044238;GO:0044249;GO:0044260;GO:0044267;GO:0044425;GO:0044459;GO:0044464;GO:0071704;GO:0071944;GO:…	CytoplasmicMembrane
4	58.6	12.201	14.16	103520000	4	4	3	3	AFT92228.1	50S ribosomal protein L22 [Francisella tularensis subsp. holarctica FSC200]	FTS_0238	rplV	Translation, ribosomal structure and biogenesis	J	COG0091	RplV	Ribosomal protein L22	Ribosome	RP-L22, large subunit ribosomal protein L22	K02890	The globular domain of the protein is located near the polypeptide exit tunnel on the outside of the subunit, while an extended beta-hairpin is found that lines the wall of the exit tunnel in the center of the 70S ribosome (By similarity)	GO:0003674;GO:0003735;GO:0005198;GO:0005575;GO:0005618;GO:0005623;GO:0006412;GO:0008150;GO:0008152;GO:0009058;GO:0009059;GO:0009987;GO:0010467;GO:0019538;GO:0030312;GO:0034645;GO:0040007;GO:0043170;GO:0044237;GO:0044238;GO:0044249;GO:0044260;GO:0044267;GO:0044464;GO:0071704;GO:0071944;GO:1901576	Cytoplasmic
5	22.3	23.816	13.988	87924000	5	4	5	4	AFT92794.1	ubiquinone biosynthesis protein [Francisella tularensis subsp. holarctica FSC200]	FTS_0969		Coenzyme transport and metabolism	H	COG2941	Coq7	Demethoxyubiquinone hydroxylase, CLK1/Coq7/Cat5 family	Biosynthesis of secondary metabolites;Metabolic pathways;Ubiquinone and other terpenoid-quinone biosynthesis	COQ7, ubiquinone biosynthesis monooxygenase Coq7 [EC:1.14.13.-]	K06134	Oxygenase that introduces the hydroxyl group at carbon five of 2-nonaprenyl-3-methyl-6-methoxy-1,4-benzoquinol resulting in the formation of 2-nonaprenyl-3-methyl-5-hydroxy-6-methoxy-1,4- benzoquinol (By similarity)	GO:0005575;GO:0005623;GO:0005886;GO:0016020;GO:0044464;GO:0071944	Cytoplasmic
6	68.8	16.404	13.973	70790000	5	5	6	6	AFT93219.1	acetyl-CoA carboxylase, biotin carboxy carrier protein subunit [Francisella tularensis subsp. holarctica FSC200]	FTS_1552	accB	Coenzyme transport and metabolism;Lipid transport and metabolism	H;I	COG0511	AccB	Biotin carboxyl carrier protein	Biosynthesis of antibiotics;Biosynthesis of secondary metabolites;Carbon metabolism;Fatty acid metabolism;Galactose metabolism;Metabolic pathways;Microbial metabolism in diverse environments;Propanoate metabolism;Pyruvate metabolism	accB, acetyl-CoA carboxylase biotin carboxyl carrier protein	K02160	Acetyl-CoA carboxylase, biotin carboxyl carrier protein	GO:0003674;GO:0003824;GO:0003989;GO:0005488;GO:0005575;GO:0005622;GO:0005623;GO:0005737;GO:0006082;GO:0006629;GO:0006631;GO:0006633;GO:0008150;GO:0008152;GO:0008610;GO:0009058;GO:0009317;GO:0009374;GO:0009987;GO:0016053;GO:0016421;GO:0016874;GO:0016885;GO:0019752;GO:0019842;GO:0031406;GO:0032787;GO:0032991;GO:0033218;GO:0033293;GO:0036094;GO:0043167;GO:0043168;GO:0043234;GO:0043436;GO:0044237;GO:…	Unknown
3	19.8	13.653	13.965	53265000	3	3	3	3	AFT93185.1	hypothetical protein FTS_1504 [Francisella tularensis subsp. holarctica FSC200]	FTS_1504		Cell cycle control, cell division, chromosome partitioning	D	COG3116	FtsL	Cell division protein FtsL, interacts with FtsB, FtsL and FtsQ		ftsL, cell division protein FtsL	K03586			CytoplasmicMembrane
4	19.8	22.553	13.899	65069000	4	4	4	4	AFT92224.1	50S ribosomal protein L4 [Francisella tularensis subsp. holarctica FSC200]	FTS_0234	rplD	Translation, ribosomal structure and biogenesis	J	COG0088	RplD	Ribosomal protein L4	Ribosome	RP-L4, large subunit ribosomal protein L4	K02926	One of the primary rRNA binding proteins, this protein initially binds near the 5'-end of the 23S rRNA. It is important during the early stages of 50S assembly. It makes multiple contacts with different domains of the 23S rRNA in the assembled 50S subunit and ribosome (By similarity)	GO:0003674;GO:0003735;GO:0005198;GO:0005575;GO:0005622;GO:0005623;GO:0005737;GO:0005829;GO:0005886;GO:0006412;GO:0008150;GO:0008152;GO:0009058;GO:0009059;GO:0009987;GO:0010467;GO:0016020;GO:0019538;GO:0034645;GO:0040007;GO:0043170;GO:0044237;GO:0044238;GO:0044249;GO:0044260;GO:0044267;GO:0044424;GO:0044444;GO:0044464;GO:0071704;GO:0071944;GO:1901576	Cytoplasmic
4	28.6	24.466	13.736	33490000	2	3	2	3	AFT92610.1	ribose-5-phosphate isomerase A [Francisella tularensis subsp. holarctica FSC200]	FTS_0736	rpiA	Carbohydrate transport and metabolism	G	COG0120	RpiA	Ribose 5-phosphate isomerase	Biosynthesis of amino acids;Biosynthesis of antibiotics;Biosynthesis of secondary metabolites;Carbon metabolism;Metabolic pathways;Microbial metabolism in diverse environments;Pentose phosphate pathway	rpiA, ribose 5-phosphate isomerase A [EC:5.3.1.6]	K01807	phosphoriboisomerase A	GO:0003674;GO:0003824;GO:0004751;GO:0005575;GO:0005622;GO:0005623;GO:0005737;GO:0005829;GO:0005975;GO:0005996;GO:0006006;GO:0006007;GO:0006014;GO:0006098;GO:0006139;GO:0006725;GO:0006732;GO:0006733;GO:0006739;GO:0006740;GO:0006753;GO:0006793;GO:0006796;GO:0006807;GO:0008150;GO:0008152;GO:0009056;GO:0009117;GO:0009987;GO:0016052;GO:0016853;GO:0016860;GO:0016861;GO:0019318;GO:0019320;GO:0019321;GO:…	Cytoplasmic
3	16.1	30.049	13.594	37238000	3	3	2	1	AFT92436.1	ABC transporter ATP-binding protein [Francisella tularensis subsp. holarctica FSC200]	FTS_0518		Cell wall/membrane/envelope biogenesis	M	COG1127	MlaF	ABC-type transporter Mla maintaining outer membrane lipid asymmetry, ATPase component MlaF	ABC transporters	mlaF, phospholipid/cholesterol/gamma-HCH transport system ATP-binding protein	K02065	abc transporter atp-binding protein	GO:0003674;GO:0003824;GO:0005215;GO:0005319;GO:0005548;GO:0005575;GO:0005623;GO:0005886;GO:0006139;GO:0006152;GO:0006163;GO:0006195;GO:0006200;GO:0006725;GO:0006753;GO:0006793;GO:0006796;GO:0006807;GO:0006810;GO:0006811;GO:0006820;GO:0006869;GO:0008150;GO:0008152;GO:0009056;GO:0009116;GO:0009117;GO:0009119;GO:0009123;GO:0009125;GO:0009126;GO:0009128;GO:0009141;GO:0009143;GO:0009144;GO:0009146;GO:…	CytoplasmicMembrane
3	7.3	54.907	13.438	620740000	3	3	3	3	AFT92572.1	proton-dependent oligopeptide transporter (POT) family protein, di- or tripeptide:H+ symporter [Francisella tularensis subsp. holarctica FSC200]	FTS_0692		Amino acid transport and metabolism	E	COG3104	PTR2	Dipeptide/tripeptide permease		TC.POT, proton-dependent oligopeptide transporter, POT family	K03305	Proton-dependent permease that transports di- and tripeptides (By similarity)	GO:0003674;GO:0005215;GO:0005427;GO:0005575;GO:0005623;GO:0005886;GO:0006810;GO:0006811;GO:0006812;GO:0006818;GO:0006857;GO:0008150;GO:0008324;GO:0009987;GO:0015075;GO:0015197;GO:0015198;GO:0015291;GO:0015293;GO:0015294;GO:0015295;GO:0015322;GO:0015333;GO:0015672;GO:0015833;GO:0015992;GO:0016020;GO:0016021;GO:0022804;GO:0022857;GO:0022891;GO:0022892;GO:0022897;GO:0031224;GO:0034220;GO:0035672;GO:…	CytoplasmicMembrane
3	11.9	37.641	13.052	55131000	2	2	3	3	AFT93395.1	NADH dehydrogenase I, H subunit [Francisella tularensis subsp. holarctica FSC200]	FTS_1780	nuoH	Energy production and conversion	C	COG1005	NuoH	NADH:ubiquinone oxidoreductase subunit 1 (chain H)	Metabolic pathways;Oxidative phosphorylation	nuoH, NADH-quinone oxidoreductase subunit H [EC:1.6.5.3]	K00337	NDH-1 shuttles electrons from NADH, via FMN and iron- sulfur (Fe-S) centers, to quinones in the respiratory chain. The immediate electron acceptor for the enzyme in this species is believed to be ubiquinone. Couples the redox reaction to proton translocation (for every two electrons transferred, four hydrogen ions are translocated across the cytoplasmic membrane), and thus conserves the redox ene…	GO:0003674;GO:0003824;GO:0003954;GO:0005575;GO:0005622;GO:0005623;GO:0005737;GO:0005886;GO:0008150;GO:0008152;GO:0009579;GO:0016020;GO:0016491;GO:0016651;GO:0016655;GO:0034357;GO:0042716;GO:0042717;GO:0044424;GO:0044436;GO:0044444;GO:0044464;GO:0044710;GO:0050136;GO:0055114;GO:0071944	CytoplasmicMembrane
5	56.8	12.848	12.881	42673000	5	5	4	4	AFT93333.1	50S ribosomal protein L7/L12 [Francisella tularensis subsp. holarctica FSC200]	FTS_1702	rplL	Translation, ribosomal structure and biogenesis	J	COG0222	RplL	Ribosomal protein L7/L12	Ribosome	RP-L7, large subunit ribosomal protein L7/L12	K02935	Seems to be the binding site for several of the factors involved in protein synthesis and appears to be essential for accurate translation (By similarity)	GO:0003674;GO:0003735;GO:0005198;GO:0005575;GO:0005618;GO:0005622;GO:0005623;GO:0005737;GO:0005829;GO:0005840;GO:0005886;GO:0006412;GO:0008150;GO:0008152;GO:0009058;GO:0009059;GO:0009987;GO:0010467;GO:0015934;GO:0016020;GO:0019538;GO:0022625;GO:0022626;GO:0030312;GO:0030529;GO:0032991;GO:0034645;GO:0040007;GO:0043170;GO:0043226;GO:0043228;GO:0043229;GO:0043232;GO:0044237;GO:0044238;GO:0044249;GO:…	Unknown
5	23.3	23.204	12.799	37567000	4	5	5	5	AFT93427.1	protein-L-isoaspartate O-methyltransferase [Francisella tularensis subsp. holarctica FSC200]	FTS_1818	pcm	Posttranslational modification, protein turnover, chaperones	O	COG2518	Pcm	Protein-L-isoaspartate O-methyltransferase		E2.1.1.77, protein-L-isoaspartate(D-aspartate) O-methyltransferase [EC:2.1.1.77]	K00573	O-methyltransferase EC 2.1.1.77	GO:0005575;GO:0005622;GO:0005623;GO:0005737;GO:0044424;GO:0044464	Cytoplasmic
5	11.2	48.024	12.589	134920000	4	4	5	5	AFT93161.1	glycerol-3-phosphate transporter [Francisella tularensis subsp. holarctica FSC200]	FTS_1475	glpT	Carbohydrate transport and metabolism	G	COG2271	UhpC	Sugar phosphate permease		glpT, MFS transporter, OPA family, glycerol-3-phosphate transporter	K02445	transporter	GO:0003674;GO:0005215;GO:0005575;GO:0005623;GO:0005886;GO:0006810;GO:0006811;GO:0006817;GO:0006820;GO:0008150;GO:0008509;GO:0008643;GO:0009987;GO:0015075;GO:0015103;GO:0015114;GO:0015144;GO:0015166;GO:0015168;GO:0015169;GO:0015291;GO:0015297;GO:0015301;GO:0015315;GO:0015527;GO:0015665;GO:0015698;GO:0015711;GO:0015748;GO:0015791;GO:0015793;GO:0015794;GO:0015850;GO:0016020;GO:0022804;GO:0022857;GO:…	CytoplasmicMembrane
4	12.6	44.804	12.585	8036500	4	2	2	3	AFT93451.1	cell division protein FtsA [Francisella tularensis subsp. holarctica FSC200]	FTS_1858	ftsA	Cell cycle control, cell division, chromosome partitioning	D	COG0849	FtsA	Cell division ATPase FtsA		ftsA, cell division protein FtsA	K03590	This protein may be involved in anomalous filament growth. May be a component of the septum (By similarity)	GO:0000166;GO:0000910;GO:0001882;GO:0001883;GO:0003674;GO:0005488;GO:0005515;GO:0005524;GO:0005575;GO:0005623;GO:0005886;GO:0007049;GO:0008150;GO:0009898;GO:0009987;GO:0016020;GO:0017076;GO:0022402;GO:0030554;GO:0032153;GO:0032155;GO:0032549;GO:0032550;GO:0032553;GO:0032555;GO:0032559;GO:0035639;GO:0036094;GO:0042802;GO:0043167;GO:0043168;GO:0044425;GO:0044459;GO:0044464;GO:0044699;GO:0044763;GO:…	Cytoplasmic
3	11.4	27.217	12.542	42943000	3	2	3	2	AFT92435.1	ABC-type transport system permease protein [Francisella tularensis subsp. holarctica FSC200]	FTS_0517	ttg2B	Cell wall/membrane/envelope biogenesis	M	COG0767	MlaE	ABC-type transporter Mla maintaining outer membrane lipid asymmetry, permease component MlaE	ABC transporters	mlaE, phospholipid/cholesterol/gamma-HCH transport system permease protein	K02066	(ABC) transporter	GO:0003674;GO:0005215;GO:0005319;GO:0005488;GO:0005543;GO:0005548;GO:0005575;GO:0005623;GO:0005886;GO:0006725;GO:0006810;GO:0006811;GO:0006820;GO:0006869;GO:0008150;GO:0008152;GO:0008289;GO:0009636;GO:0009987;GO:0010876;GO:0015711;GO:0015748;GO:0015914;GO:0016020;GO:0018970;GO:0022892;GO:0033036;GO:0042221;GO:0042537;GO:0043167;GO:0043168;GO:0044237;GO:0044464;GO:0044699;GO:0044765;GO:0050896;GO:…	CytoplasmicMembrane
4	36.2	14.723	12.034	27342000	4	4	3	3	AFT92655.1	hypothetical protein FTS_0796 [Francisella tularensis subsp. holarctica FSC200]	FTS_0796												Unknown
2	13.5	17.985	12.026	93097000	2	2	2	2	AFT93278.1	disulfide bond formation protein [Francisella tularensis subsp. holarctica FSC200]	FTS_1629	dsbB	Posttranslational modification, protein turnover, chaperones	O	COG1495	DsbB	Disulfide bond formation protein DsbB		dsbB, disulfide bond formation protein DsbB	K03611	Disulfide bond formation protein DsbB	GO:0005575;GO:0005623;GO:0005886;GO:0016020;GO:0044464;GO:0071944	CytoplasmicMembrane
5	9.9	74.144	11.903	35464000	4	4	5	4	AFT93404.1	siderophore biosynthesis protein [Francisella tularensis subsp. holarctica FSC200]	FTS_1789	frgA	Secondary metabolites biosynthesis, transport and catabolism	Q							IucA IucC family protein	GO:0003674;GO:0003824;GO:0006082;GO:0006520;GO:0006575;GO:0006807;GO:0008150;GO:0008152;GO:0008652;GO:0009058;GO:0009987;GO:0016053;GO:0016874;GO:0016879;GO:0016881;GO:0019270;GO:0019752;GO:0042398;GO:0043436;GO:0044237;GO:0044238;GO:0044249;GO:0044281;GO:0044283;GO:0044710;GO:0044711;GO:0046394;GO:0046442;GO:0050565;GO:0071704;GO:0072350;GO:0072351;GO:1901564;GO:1901566;GO:1901576	Cytoplasmic
4	16	28.331	11.781	33765000	4	4	4	4	AFT92426.1	UDP-2,3-diacylglucosamine hydrolase [Francisella tularensis subsp. holarctica FSC200]	FTS_0507	lpxH	Cell wall/membrane/envelope biogenesis	M	COG2908	LpxH	UDP-2,3-diacylglucosamine pyrophosphatase LpxH	Lipopolysaccharide biosynthesis;Metabolic pathways	lpxH, UDP-2,3-diacylglucosamine hydrolase [EC:3.6.1.54]	K03269	Catalyzes the hydrolysis of the pyrophosphate bond of UDP-2,3-diacylglucosamine to yield 2,3-diacylglucosamine 1- phosphate (lipid X) and UMP (By similarity)	GO:0003674;GO:0003824;GO:0005575;GO:0005622;GO:0005623;GO:0005737;GO:0005975;GO:0006629;GO:0006643;GO:0006644;GO:0006664;GO:0006793;GO:0006796;GO:0008150;GO:0008152;GO:0008610;GO:0008654;GO:0008758;GO:0009058;GO:0009245;GO:0009247;GO:0009311;GO:0009312;GO:0009987;GO:0016051;GO:0016462;GO:0016787;GO:0016817;GO:0016818;GO:0019637;GO:0044237;GO:0044238;GO:0044249;GO:0044255;GO:0044424;GO:0044464;GO:…	Cytoplasmic
2	42	10.359	11.764	59840000	2	1	1	2	AFT93183.1	30S ribosomal protein S15 [Francisella tularensis subsp. holarctica FSC200]	FTS_1502	rpsO	Translation, ribosomal structure and biogenesis	J	COG0184	RpsO	Ribosomal protein S15P/S13E	Ribosome	RP-S15, small subunit ribosomal protein S15	K02956	One of the primary rRNA binding proteins, it binds directly to 16S rRNA where it helps nucleate assembly of the platform of the 30S subunit by binding and bridging several RNA helices of the 16S rRNA (By similarity)	GO:0003674;GO:0003676;GO:0003723;GO:0003735;GO:0005198;GO:0005488;GO:0005575;GO:0005622;GO:0005623;GO:0005737;GO:0005829;GO:0005840;GO:0005886;GO:0006139;GO:0006378;GO:0006396;GO:0006397;GO:0006412;GO:0006725;GO:0006807;GO:0008150;GO:0008152;GO:0009058;GO:0009059;GO:0009987;GO:0010467;GO:0015935;GO:0016020;GO:0016070;GO:0016071;GO:0019538;GO:0019843;GO:0022626;GO:0022627;GO:0030529;GO:0031123;GO:…	Cytoplasmic
3	12	23.508	11.744	18948000	3	2	3	3	AFT92599.1	DedA family protein [Francisella tularensis subsp. holarctica FSC200]	FTS_0722	dedA2	Function unknown	S	COG0586	DedA	Uncharacterized membrane protein DedA, SNARE-associated domain		dedA, membrane-associated protein	K03975	inner membrane protein yabI	GO:0000003;GO:0000910;GO:0005575;GO:0005623;GO:0005886;GO:0007049;GO:0008150;GO:0009987;GO:0016020;GO:0019954;GO:0022402;GO:0032505;GO:0043093;GO:0044464;GO:0044699;GO:0044763;GO:0051301;GO:0071944	CytoplasmicMembrane
2	13.7	28.868	11.661	40929000	2	2	2	2	AFT92889.1	inositol monophosphatase family protein [Francisella tularensis subsp. holarctica FSC200]	FTS_1103	suhB	Carbohydrate transport and metabolism	G	COG0483	SuhB	Archaeal fructose-1,6-bisphosphatase or related enzyme of inositol monophosphatase family	Inositol phosphate metabolism;Metabolic pathways;Streptomycin biosynthesis	E3.1.3.25, myo-inositol-1(or 4)-monophosphatase [EC:3.1.3.25]	K01092	inositol monophosphatase	GO:0000287;GO:0003674;GO:0003824;GO:0005488;GO:0005575;GO:0005622;GO:0005623;GO:0005737;GO:0005975;GO:0006066;GO:0006793;GO:0006796;GO:0007154;GO:0007165;GO:0008150;GO:0008152;GO:0008934;GO:0009056;GO:0009987;GO:0016311;GO:0016787;GO:0016788;GO:0016791;GO:0019637;GO:0019751;GO:0023052;GO:0031403;GO:0031420;GO:0042578;GO:0043167;GO:0043169;GO:0043647;GO:0044237;GO:0044238;GO:0044262;GO:0044281;GO:…	Cytoplasmic
2	30.3	11.136	11.352	178760000	2	2	2	2	AFT92225.1	50S ribosomal protein L23 [Francisella tularensis subsp. holarctica FSC200]	FTS_0235	rplW	Translation, ribosomal structure and biogenesis	J	COG0089	RplW	Ribosomal protein L23	Ribosome	RP-L23, large subunit ribosomal protein L23	K02892	One of the early assembly proteins it binds 23S rRNA. One of the proteins that surrounds the polypeptide exit tunnel on the outside of the ribosome. Forms the main docking site for trigger factor binding to the ribosome (By similarity)	GO:0003674;GO:0003735;GO:0005198;GO:0006412;GO:0008150;GO:0008152;GO:0009058;GO:0009059;GO:0009987;GO:0010467;GO:0019538;GO:0034645;GO:0043170;GO:0044237;GO:0044238;GO:0044249;GO:0044260;GO:0044267;GO:0071704;GO:1901576	Cytoplasmic
5	9.5	64.394	11.207	30561000	2	1	5	3	AFT93292.1	glycosyl transferase, group 2 [Francisella tularensis subsp. holarctica FSC200]	FTS_1654		Cell wall/membrane/envelope biogenesis	M							Glycosyl transferase family 2		CytoplasmicMembrane
2	11.3	21.766	11.081	324610000	2	1	2	2	AFT92679.1	hypothetical protein FTS_0829 [Francisella tularensis subsp. holarctica FSC200]	FTS_0829		Lipid transport and metabolism	I	COG0344	PlsY	Phospholipid biosynthesis protein PlsY, probable glycerol-3-phosphate acyltransferase	Biosynthesis of secondary metabolites;Glycerolipid metabolism;Glycerophospholipid metabolism;Metabolic pathways	plsY, glycerol-3-phosphate acyltransferase PlsY [EC:2.3.1.15]	K08591	Catalyzes the transfer of an acyl group from acyl- phosphate (acyl-PO(4)) to glycerol-3-phosphate (G3P) to form lysophosphatidic acid (LPA). This enzyme utilizes acyl-phosphate as fatty acyl donor, but not acyl-CoA or acyl-ACP (By similarity)	GO:0005575;GO:0005623;GO:0005886;GO:0016020;GO:0044464;GO:0071944	CytoplasmicMembrane
2	5	46.401	11.072	30795000	2	2	2	2	AFT92911.1;AFT92123.1	intracellular growth locus protein D [Francisella tularensis subsp. holarctica FSC200];intracellular growth locus protein D [Francisella tularensis subsp. holarctica FSC200]	FTS_1128;FTS_0100	iglD2;iglD1											Cytoplasmic
2	4.6	56.228	11.007	16060000	1	1	2	2	AFT92502.1	O-antigen flippase [Francisella tularensis subsp. holarctica FSC200]	FTS_0602		Cell wall/membrane/envelope biogenesis	M							polysaccharide biosynthesis		CytoplasmicMembrane
2	4.4	51.971	10.883	29734000	1	2	2	2	AFT93430.1	Na+/H+ antiporter [Francisella tularensis subsp. holarctica FSC200]	FTS_1821	nhaD	Inorganic ion transport and metabolism	P							Na H antiporter	GO:0003674;GO:0005215;GO:0005451;GO:0006810;GO:0006811;GO:0006812;GO:0006814;GO:0006818;GO:0008150;GO:0008324;GO:0009987;GO:0015075;GO:0015077;GO:0015078;GO:0015081;GO:0015291;GO:0015297;GO:0015298;GO:0015299;GO:0015385;GO:0015491;GO:0015672;GO:0015992;GO:0022804;GO:0022857;GO:0022890;GO:0022891;GO:0022892;GO:0030001;GO:0034220;GO:0035725;GO:0044699;GO:0044763;GO:0044765;GO:0046873;GO:0051179;GO:…	CytoplasmicMembrane
3	22.9	13.348	10.841	83933000	3	3	3	3	AFT93085.1	50S ribosomal protein L20 [Francisella tularensis subsp. holarctica FSC200]	FTS_1372	rplT	Translation, ribosomal structure and biogenesis	J	COG0292	RplT	Ribosomal protein L20	Ribosome	RP-L20, large subunit ribosomal protein L20	K02887	Binds directly to 23S ribosomal RNA and is necessary for the in vitro assembly process of the 50S ribosomal subunit. It is not involved in the protein synthesizing functions of that subunit (By similarity)	GO:0000027;GO:0000900;GO:0003674;GO:0003676;GO:0003735;GO:0005198;GO:0005488;GO:0005575;GO:0005622;GO:0005623;GO:0005737;GO:0005829;GO:0005840;GO:0005886;GO:0006412;GO:0006417;GO:0006996;GO:0008150;GO:0008152;GO:0009058;GO:0009059;GO:0009889;GO:0009890;GO:0009892;GO:0009987;GO:0010467;GO:0010468;GO:0010556;GO:0010558;GO:0010605;GO:0010608;GO:0015934;GO:0016020;GO:0016043;GO:0017148;GO:0019222;GO:…	Cytoplasmic
4	9.2	40.435	10.793	49463000	4	4	4	4	AFT93244.1	hypothetical protein FTS_1583 [Francisella tularensis subsp. holarctica FSC200]	FTS_1583		Function unknown	S							Aluminium activated malate transporter		CytoplasmicMembrane
2	9.5	34.237	10.769	57462000	2	2	2	2	AFT92631.1	VacJ like lipoprotein [Francisella tularensis subsp. holarctica FSC200]	FTS_0763	vacJ	Cell wall/membrane/envelope biogenesis	M	COG2853	VacJ	ABC-type transporter Mla maintaining outer membrane lipid asymmetry, lipoprotein component MlaA		mlaA, phospholipid-binding lipoprotein MlaA	K04754	(LipO)protein	GO:0005575;GO:0005623;GO:0009279;GO:0016020;GO:0019867;GO:0030312;GO:0030313;GO:0031975;GO:0044462;GO:0044464;GO:0071944	OuterMembrane
3	42.4	7.8011	10.637	28470000	2	1	3	3	AFT92231.1	50S ribosomal protein L29 [Francisella tularensis subsp. holarctica FSC200]	FTS_0241	rpmC	Translation, ribosomal structure and biogenesis	J	COG0255	RpmC	Ribosomal protein L29	Ribosome	RP-L29, large subunit ribosomal protein L29	K02904	50s ribosomal protein l29		Cytoplasmic
5	6.9	64.067	10.622	36465000	3	3	5	3	AFT92571.1	long chain fatty acid CoA ligase [Francisella tularensis subsp. holarctica FSC200]	FTS_0691	caiC	Lipid transport and metabolism;Secondary metabolites biosynthesis, transport and catabolism	I;Q	COG0318;COG1022	CaiC;FAA1	Acyl-CoA synthetase (AMP-forming)/AMP-acid ligase II, Long-chain acyl-CoA synthetase (AMP-forming)	Fatty acid metabolism;Galactose metabolism;Metabolic pathways;Quorum sensing	ACSL, long-chain acyl-CoA synthetase [EC:6.2.1.3]	K01897	Amp-dependent synthetase and ligase	GO:0000166;GO:0001676;GO:0001882;GO:0001883;GO:0003674;GO:0003824;GO:0004467;GO:0005488;GO:0005504;GO:0005524;GO:0005575;GO:0005622;GO:0005623;GO:0005737;GO:0005829;GO:0005886;GO:0006082;GO:0006629;GO:0006631;GO:0006635;GO:0006637;GO:0006644;GO:0006732;GO:0006793;GO:0006796;GO:0008150;GO:0008152;GO:0008289;GO:0008610;GO:0008654;GO:0009056;GO:0009058;GO:0009062;GO:0009898;GO:0009987;GO:0015645;GO:…	Cytoplasmic
5	13.2	63.064	10.55	20369000	1	2	4	4	AFT92486.1	long chain fatty acid CoA ligase [Francisella tularensis subsp. holarctica FSC200]	FTS_0585	fadD	Lipid transport and metabolism;Secondary metabolites biosynthesis, transport and catabolism	I;Q	COG0318;COG1022	CaiC;FAA1	Acyl-CoA synthetase (AMP-forming)/AMP-acid ligase II, Long-chain acyl-CoA synthetase (AMP-forming)	Fatty acid metabolism;Galactose metabolism;Metabolic pathways;Quorum sensing	ACSL, long-chain acyl-CoA synthetase [EC:6.2.1.3]	K01897	Long-chain-fatty-acid-CoA ligase	GO:0000166;GO:0001676;GO:0001882;GO:0001883;GO:0003674;GO:0003824;GO:0004467;GO:0005488;GO:0005504;GO:0005524;GO:0005575;GO:0005622;GO:0005623;GO:0005737;GO:0005829;GO:0005886;GO:0006082;GO:0006629;GO:0006631;GO:0006635;GO:0006637;GO:0006644;GO:0006732;GO:0006793;GO:0006796;GO:0008150;GO:0008152;GO:0008289;GO:0008610;GO:0008654;GO:0009056;GO:0009058;GO:0009062;GO:0009898;GO:0009987;GO:0015645;GO:…	CytoplasmicMembrane
4	13.3	33.216	10.513	32480000	3	4	4	4	AFT92767.1	beta-lactamase class A [Francisella tularensis subsp. holarctica FSC200]	FTS_0937	blaA	Defense mechanisms	V	COG2367	PenP	Beta-lactamase class A	beta-Lactam resistance;Biosynthesis of antibiotics	penP, beta-lactamase class A [EC:3.5.2.6]	K17836	Beta-lactamase	GO:0005575;GO:0005623;GO:0005886;GO:0016020;GO:0044464;GO:0071944	Periplasmic
4	63.2	12.225	10.391	273240000	4	4	4	4	AFT92442.1	hypothetical protein FTS_0524 [Francisella tularensis subsp. holarctica FSC200]	FTS_0524												Extracellular
4	11	55.839	10.072	21022000	2	4	3	3	AFT92053.1	chromosomal replication initiation protein [Francisella tularensis subsp. holarctica FSC200]	FTS_0000	dnaA	Replication, recombination and repair	L	COG0593	DnaA	Chromosomal replication initiation ATPase DnaA	Two-component system	dnaA, chromosomal replication initiator protein	K02313	it binds specifically double-stranded DNA at a 9 bp consensus (dnaA box) 5'-TTATC CA A CA A-3'. DnaA binds to ATP and to acidic phospholipids (By similarity)	GO:0000166;GO:0001882;GO:0001883;GO:0003674;GO:0003676;GO:0003677;GO:0003688;GO:0003824;GO:0005488;GO:0005524;GO:0005575;GO:0005618;GO:0005622;GO:0005623;GO:0005737;GO:0005886;GO:0006139;GO:0006152;GO:0006163;GO:0006164;GO:0006172;GO:0006195;GO:0006200;GO:0006259;GO:0006260;GO:0006261;GO:0006270;GO:0006275;GO:0006461;GO:0006725;GO:0006753;GO:0006793;GO:0006796;GO:0006807;GO:0008150;GO:0008152;GO:…	Cytoplasmic
2	17.4	15.27	10.067	27411000	2	2	2	2	AFT93336.1	50S ribosomal protein L11 [Francisella tularensis subsp. holarctica FSC200]	FTS_1705	rplK	Translation, ribosomal structure and biogenesis	J	COG0080	RplK	Ribosomal protein L11	Ribosome	RP-L11, large subunit ribosomal protein L11	K02867	This protein binds directly to 23S ribosomal RNA (By similarity)	GO:0003674;GO:0003735;GO:0005198;GO:0005575;GO:0005618;GO:0005623;GO:0006412;GO:0008150;GO:0008152;GO:0009058;GO:0009059;GO:0009987;GO:0010467;GO:0019538;GO:0030312;GO:0034645;GO:0040007;GO:0043170;GO:0044237;GO:0044238;GO:0044249;GO:0044260;GO:0044267;GO:0044464;GO:0071704;GO:0071944;GO:1901576	Cytoplasmic
2	10.3	17.749	10.019	104290000	1	2	2	2	AFT93338.1	preprotein translocase subunit SecE [Francisella tularensis subsp. holarctica FSC200]	FTS_1707	secE	Intracellular trafficking, secretion, and vesicular transport	U	COG0690	SecE	Preprotein translocase subunit SecE	Bacterial secretion system;Protein export;Quorum sensing	secE, preprotein translocase subunit SecE	K03073	preprotein translocase subunit SecE		CytoplasmicMembrane
3	44.4	10.426	9.9109	34902000	3	3	2	2	AFT92803.1	hypothetical protein FTS_0987 [Francisella tularensis subsp. holarctica FSC200]	FTS_0987		Transcription	K	COG1937	FrmR	DNA-binding transcriptional regulator, FrmR family		csoR, CsoR family transcriptional regulator, copper-sensing transcriptional repressor	K21600	Pfam:DUF156		Cytoplasmic
3	13.8	21.611	9.8745	131060000	2	3	2	2	AFT92924.1	DsbB family disulfide bond formation protein [Francisella tularensis subsp. holarctica FSC200]	FTS_1147		Posttranslational modification, protein turnover, chaperones	O							membrane		CytoplasmicMembrane
2	3	51.236	9.7363	18332000	1	2	2	2	AFT92329.1	amino acid ABC transporter permease [Francisella tularensis subsp. holarctica FSC200]	FTS_0373		Amino acid transport and metabolism	E	COG0833;COG1113	LysP;AnsP	Amino acid permease, L-asparagine transporter and related permeases		TC.AAT, amino acid transporter, AAT family	K03293	amino acid		CytoplasmicMembrane
4	12.2	42.239	9.6913	68108000	2	2	3	3	AFT92588.1	hypothetical protein FTS_0709 [Francisella tularensis subsp. holarctica FSC200]	FTS_0709												Cytoplasmic
3	41.7	12.202	9.6797	13355000	2	2	1	1	AFT92964.1	thioredoxin [Francisella tularensis subsp. holarctica FSC200]	FTS_1200	trx2	Posttranslational modification, protein turnover, chaperones	O	COG0526	TrxA	Thiol-disulfide isomerase or thioredoxin		trxA, thioredoxin 1	K03671	Thioredoxin		Cytoplasmic
2	20.8	16.9	9.5861	19171000	2	2	2	1	AFT92058.1	preprotein translocase subunit SecB [Francisella tularensis subsp. holarctica FSC200]	FTS_0010	secB1	Intracellular trafficking, secretion, and vesicular transport	U	COG1952	SecB	Preprotein translocase subunit SecB	Bacterial secretion system;Protein export;Quorum sensing	secB, preprotein translocase subunit SecB	K03071	One of the proteins required for the normal export of preproteins out of the cell cytoplasm. It is a molecular chaperone that binds to a subset of precursor proteins, maintaining them in a translocation-competent state. It also specifically binds to its receptor SecA (By similarity)	GO:0005575;GO:0005622;GO:0005623;GO:0005737;GO:0006605;GO:0006810;GO:0006886;GO:0008104;GO:0008150;GO:0009306;GO:0009987;GO:0015031;GO:0032940;GO:0033036;GO:0034613;GO:0043952;GO:0044424;GO:0044464;GO:0044699;GO:0044763;GO:0044765;GO:0045184;GO:0046903;GO:0046907;GO:0051179;GO:0051234;GO:0051641;GO:0051649;GO:0055085;GO:0070727;GO:0071702;GO:0071806	Cytoplasmic
4	2.8	157.39	9.4461	24797000	4	3	3	3	AFT93331.1	DNA-directed RNA polymerase, beta' subunit [Francisella tularensis subsp. holarctica FSC200]	FTS_1700	rpoC	Transcription	K	COG0086	RpoC	DNA-directed RNA polymerase, beta' subunit/160 kD subunit	Metabolic pathways;Purine metabolism;Pyrimidine metabolism;RNA polymerase	rpoC, DNA-directed RNA polymerase subunit beta' [EC:2.7.7.6]	K03046	DNA-dependent RNA polymerase catalyzes the transcription of DNA into RNA using the four ribonucleoside triphosphates as substrates (By similarity)	GO:0003674;GO:0003824;GO:0003899;GO:0005575;GO:0005618;GO:0005622;GO:0005623;GO:0005737;GO:0005886;GO:0006139;GO:0006725;GO:0006807;GO:0008150;GO:0008152;GO:0009058;GO:0009059;GO:0009987;GO:0016020;GO:0016070;GO:0016740;GO:0016772;GO:0016779;GO:0018130;GO:0019438;GO:0030312;GO:0032774;GO:0034062;GO:0034641;GO:0034654;GO:0040007;GO:0043170;GO:0044237;GO:0044238;GO:0044249;GO:0044260;GO:0044271;GO:…	Cytoplasmic
3	9.2	55.362	9.3638	14261000	2	3	2	2	AFT92917.1;AFT92129.1	hypothetical protein FTS_1134 [Francisella tularensis subsp. holarctica FSC200];hypothetical protein FTS_0106 [Francisella tularensis subsp. holarctica FSC200]	FTS_1134;FTS_0106												Unknown
3	5.9	49.973	9.2567	64374000	2	3	2	3	AFT92586.1	hypothetical protein FTS_0706 [Francisella tularensis subsp. holarctica FSC200]	FTS_0706												CytoplasmicMembrane
3	55.1	11.11	8.8652	160370000	3	3	3	3	AFT92930.1	sigma54 modulation protein [Francisella tularensis subsp. holarctica FSC200]	FTS_1155	yhbH	Translation, ribosomal structure and biogenesis	J	COG1544	RaiA	Ribosome-associated translation inhibitor RaiA		yhbH, putative sigma-54 modulation protein	K05808	modulation protein	GO:0003674;GO:0005488;GO:0005575;GO:0005622;GO:0005623;GO:0005737;GO:0005840;GO:0006355;GO:0006417;GO:0008150;GO:0009889;GO:0009890;GO:0009892;GO:0010468;GO:0010556;GO:0010558;GO:0010605;GO:0010608;GO:0017148;GO:0019219;GO:0019222;GO:0030529;GO:0031323;GO:0031324;GO:0031326;GO:0031327;GO:0032268;GO:0032269;GO:0032991;GO:0043021;GO:0043022;GO:0043024;GO:0043226;GO:0043228;GO:0043229;GO:0043232;GO:…	Cytoplasmic
3	25.6	19.057	8.862	26138000	3	2	3	3	AFT92471.1	hypothetical protein FTS_0560 [Francisella tularensis subsp. holarctica FSC200]	FTS_0560		Function unknown	S							(Lipo)protein		Unknown
2	10	32.621	8.7993	18887000	2	2	2	2	AFT93014.1	hypothetical protein FTS_1270 [Francisella tularensis subsp. holarctica FSC200]	FTS_1270												Unknown
3	12.7	21.867	8.7583	33148000	2	2	3	3	AFT93461.1	YggT family protein [Francisella tularensis subsp. holarctica FSC200]	FTS_1871		Function unknown	S	COG0762	Ycf19	Uncharacterized conserved protein YggT, Ycf19 family		yggT, YggT family protein	K02221	integral membrane protein	GO:0005575;GO:0005623;GO:0005886;GO:0006950;GO:0006970;GO:0006972;GO:0008150;GO:0009628;GO:0009987;GO:0016020;GO:0033554;GO:0044464;GO:0044699;GO:0044763;GO:0050896;GO:0051716;GO:0071214;GO:0071470;GO:0071474;GO:0071944	CytoplasmicMembrane
2	20.5	22.307	8.5725	23140000	1	2	2	2	AFT92223.1	50S ribosomal protein L3 [Francisella tularensis subsp. holarctica FSC200]	FTS_0233	rplC	Translation, ribosomal structure and biogenesis	J	COG0087	RplC	Ribosomal protein L3	Ribosome	RP-L3, large subunit ribosomal protein L3	K02906	One of the primary rRNA binding proteins, it binds directly near the 3'-end of the 23S rRNA, where it nucleates assembly of the 50S subunit (By similarity)	GO:0003674;GO:0003735;GO:0005198;GO:0005575;GO:0005622;GO:0005623;GO:0005737;GO:0005829;GO:0005886;GO:0006412;GO:0008150;GO:0008152;GO:0009058;GO:0009059;GO:0009893;GO:0009987;GO:0010467;GO:0010468;GO:0010604;GO:0016020;GO:0019219;GO:0019222;GO:0019538;GO:0031323;GO:0031325;GO:0034645;GO:0040007;GO:0043170;GO:0044087;GO:0044237;GO:0044238;GO:0044249;GO:0044260;GO:0044267;GO:0044424;GO:0044444;GO:…	Cytoplasmic
2	16	14.036	8.3389	23876000	1	1	2	2	AFT92310.1	hypothetical protein FTS_0348 [Francisella tularensis subsp. holarctica FSC200]	FTS_0348		Function unknown	S							Thiol-disulfide oxidoreductase DCC		Unknown
3	17.4	27.345	8.2943	19418000	2	1	2	3	AFT93249.1	hypothetical protein FTS_1593 [Francisella tularensis subsp. holarctica FSC200]	FTS_1593												Unknown
3	14.3	27.475	8.206	23328000	3	3	2	3	AFT92560.1	hypothetical protein FTS_0676 [Francisella tularensis subsp. holarctica FSC200]	FTS_0676										Domain of unknown function (DUF2520)		Unknown
4	21.1	32.769	8.1401	22363000	2	2	3	2	AFT92079.1	LysR family transcriptional regulator [Francisella tularensis subsp. holarctica FSC200]	FTS_0038	lysR	Transcription	K							LysR family transcriptional regulator		Cytoplasmic
3	12.5	28.202	8.0814	20534000	3	3	3	2	AFT92166.1	shikimate 5-dehydrogenase [Francisella tularensis subsp. holarctica FSC200]	FTS_0169	aroE	Amino acid transport and metabolism	E	COG0169	AroE	Shikimate 5-dehydrogenase	Biosynthesis of amino acids;Biosynthesis of antibiotics;Biosynthesis of secondary metabolites;Metabolic pathways;Phenylalanine, tyrosine and tryptophan biosynthesis	aroE, shikimate dehydrogenase [EC:1.1.1.25]	K00014	shikimate dehydrogenase		Cytoplasmic
3	16.3	23.152	8.0178	26369000	3	3	3	2	AFT92853.1	GDSL-like lipolytic enzyme [Francisella tularensis subsp. holarctica FSC200]	FTS_1047		Amino acid transport and metabolism	E							Acyl-CoA thioesterase I		Periplasmic
3	11.3	43.092	7.9556	32505000	3	2	3	3	AFT92660.1	P-pantothenate cysteine ligase/P-pantothenoylcysteine decarboxylase [Francisella tularensis subsp. holarctica FSC200]	FTS_0801	dfp	Coenzyme transport and metabolism	H	COG0452	CoaBC	Phosphopantothenoylcysteine synthetase/decarboxylase	Metabolic pathways;Pantothenate and CoA biosynthesis	coaBC, phosphopantothenoylcysteine decarboxylase / phosphopantothenate--cysteine ligase [EC:4.1.1.36 6.3.2.5]	K13038	Phosphopantothenoylcysteine decarboxylase	GO:0000166;GO:0003674;GO:0003824;GO:0004632;GO:0004633;GO:0005488;GO:0006139;GO:0006163;GO:0006164;GO:0006259;GO:0006725;GO:0006732;GO:0006753;GO:0006793;GO:0006796;GO:0006807;GO:0008150;GO:0008152;GO:0009058;GO:0009108;GO:0009116;GO:0009117;GO:0009119;GO:0009150;GO:0009152;GO:0009163;GO:0009165;GO:0009259;GO:0009260;GO:0009987;GO:0010181;GO:0015936;GO:0015937;GO:0016829;GO:0016830;GO:0016831;GO:…	Cytoplasmic
3	11.2	49.666	7.7815	16716000	2	3	2	2	AFT92407.1	glycine dehydrogenase subunit 1 [Francisella tularensis subsp. holarctica FSC200]	FTS_0481	gcvP1	Amino acid transport and metabolism	E	COG0403	GcvP1	Glycine cleavage system protein P (pyridoxal-binding), N-terminal domain	Biosynthesis of antibiotics;Biosynthesis of secondary metabolites;Carbon metabolism;Glycine, serine and threonine metabolism;Glyoxylate and dicarboxylate metabolism;Metabolic pathways	gcvPA, glycine dehydrogenase subunit 1 [EC:1.4.4.2]	K00282	The glycine cleavage system catalyzes the degradation of glycine. The P protein binds the alpha-amino group of glycine through its pyridoxal phosphate cofactor		Cytoplasmic
2	5	42.677	7.6351	9464700	2	2	1	1	AFT92614.1	hypothetical protein FTS_0740 [Francisella tularensis subsp. holarctica FSC200]	FTS_0740												CytoplasmicMembrane
2	19.2	11.561	7.6304	13720000	2	2	2	2	AFT93124.1	50S ribosomal protein L21 [Francisella tularensis subsp. holarctica FSC200]	FTS_1426	rplU	Translation, ribosomal structure and biogenesis	J	COG0261	RplU	Ribosomal protein L21	Ribosome	RP-L21, large subunit ribosomal protein L21	K02888	This protein binds to 23S rRNA in the presence of protein L20 (By similarity)	GO:0003674;GO:0003735;GO:0005198;GO:0005575;GO:0005623;GO:0005886;GO:0006412;GO:0008150;GO:0008152;GO:0009058;GO:0009059;GO:0009987;GO:0010467;GO:0016020;GO:0019538;GO:0034645;GO:0040007;GO:0043170;GO:0044237;GO:0044238;GO:0044249;GO:0044260;GO:0044267;GO:0044464;GO:0071704;GO:0071944;GO:1901576	Cytoplasmic
2	2.5	47.42	7.6261	18102000	2	2	2	2	AFT93381.1	major facilitator transporter [Francisella tularensis subsp. holarctica FSC200]	FTS_1762										Major Facilitator		CytoplasmicMembrane
3	20.5	16.087	7.6193	9137600	3	2	2	1	AFT92815.1	50S ribosomal protein L9 [Francisella tularensis subsp. holarctica FSC200]	FTS_1002	rplI	Translation, ribosomal structure and biogenesis	J	COG0359	RplI	Ribosomal protein L9	Ribosome	RP-L9, large subunit ribosomal protein L9	K02939	Binds to the 23S rRNA (By similarity)	GO:0003674;GO:0003735;GO:0005198;GO:0005575;GO:0005618;GO:0005622;GO:0005623;GO:0005737;GO:0005829;GO:0005886;GO:0006412;GO:0008150;GO:0008152;GO:0009058;GO:0009059;GO:0009987;GO:0010467;GO:0016020;GO:0019538;GO:0030312;GO:0034645;GO:0043170;GO:0044237;GO:0044238;GO:0044249;GO:0044260;GO:0044267;GO:0044424;GO:0044444;GO:0044464;GO:0071704;GO:0071944;GO:1901576	Cytoplasmic
3	8.1	34.433	7.5398	18287000	2	2	3	3	AFT92925.1	cysteine synthase [Francisella tularensis subsp. holarctica FSC200]	FTS_1148	cysK	Amino acid transport and metabolism	E	COG0031	CysK	Cysteine synthase	Biosynthesis of amino acids;Biosynthesis of antibiotics;Cysteine and methionine metabolism;Glycine, serine and threonine metabolism;Metabolic pathways	CBS, cystathionine beta-synthase [EC:4.2.1.22]	K01697	Cysteine synthase	GO:0005575;GO:0005576;GO:0005618;GO:0005623;GO:0005886;GO:0016020;GO:0030312;GO:0044464;GO:0071944	Cytoplasmic
2	6	44.315	7.4909	40963000	1	2	2	2	AFT93155.1	C4-dicarboxylate transport protein [Francisella tularensis subsp. holarctica FSC200]	FTS_1465	dctA	Energy production and conversion	C	COG1301	GltP	Na+/H+-dicarboxylate symporter	Two-component system	dctA, aerobic C4-dicarboxylate transport protein	K11103	Responsible for the transport of dicarboxylates such as succinate, fumarate, and malate from the periplasm across the membrane (By similarity)	GO:0003333;GO:0003674;GO:0005215;GO:0005310;GO:0005342;GO:0005575;GO:0005623;GO:0005886;GO:0006810;GO:0006811;GO:0006812;GO:0006818;GO:0006820;GO:0006835;GO:0006865;GO:0006950;GO:0006974;GO:0008150;GO:0008324;GO:0008509;GO:0008514;GO:0009987;GO:0015075;GO:0015077;GO:0015078;GO:0015138;GO:0015140;GO:0015141;GO:0015171;GO:0015172;GO:0015179;GO:0015183;GO:0015291;GO:0015293;GO:0015294;GO:0015295;GO:…	CytoplasmicMembrane
2	7.1	47.491	7.4067	18298000	2	2	2	2	AFT93109.1	glycosyl transferase, group 1 [Francisella tularensis subsp. holarctica FSC200]	FTS_1403	waaG	Cell wall/membrane/envelope biogenesis	M	COG0438	RfaB	Glycosyltransferase involved in cell wall bisynthesis		wbpZ, rhamnosyl/mannosyltransferase [EC:2.4.1.-]	K12995	glycosyl transferase group 1	GO:0000271;GO:0003674;GO:0003824;GO:0005575;GO:0005618;GO:0005623;GO:0005975;GO:0005976;GO:0006629;GO:0008150;GO:0008152;GO:0008610;GO:0008653;GO:0009058;GO:0009059;GO:0009103;GO:0009243;GO:0009274;GO:0009276;GO:0009987;GO:0016051;GO:0030312;GO:0030313;GO:0031975;GO:0033692;GO:0034637;GO:0034645;GO:0043170;GO:0044237;GO:0044238;GO:0044249;GO:0044255;GO:0044260;GO:0044262;GO:0044264;GO:0044464;GO:…	Cytoplasmic
3	38.1	11.896	7.3492	47510000	2	2	3	3	AFT92222.1	30S ribosomal protein S10 [Francisella tularensis subsp. holarctica FSC200]	FTS_0232	rpsJ	Translation, ribosomal structure and biogenesis	J	COG0051	RpsJ	Ribosomal protein S10	Ribosome	RP-S10, small subunit ribosomal protein S10	K02946	Involved in the binding of tRNA to the ribosomes (By similarity)	GO:0003674;GO:0003735;GO:0005198;GO:0005575;GO:0005618;GO:0005622;GO:0005623;GO:0005737;GO:0005829;GO:0005840;GO:0005886;GO:0006412;GO:0008150;GO:0008152;GO:0009058;GO:0009059;GO:0009987;GO:0010467;GO:0015935;GO:0016020;GO:0019538;GO:0022626;GO:0022627;GO:0030312;GO:0030529;GO:0032991;GO:0034645;GO:0040007;GO:0043170;GO:0043226;GO:0043228;GO:0043229;GO:0043232;GO:0044237;GO:0044238;GO:0044249;GO:…	Cytoplasmic
4	8.7	38.873	7.3208	40547000	4	2	3	2	AFT93387.1	uroporphyrinogen decarboxylase [Francisella tularensis subsp. holarctica FSC200]	FTS_1769	hemE	Coenzyme transport and metabolism	H	COG0407	HemE	Uroporphyrinogen-III decarboxylase	Biosynthesis of secondary metabolites;Metabolic pathways;Porphyrin and chlorophyll metabolism	hemE, uroporphyrinogen decarboxylase [EC:4.1.1.37]	K01599	Catalyzes the decarboxylation of four acetate groups of uroporphyrinogen-III to yield coproporphyrinogen-III (By similarity)	GO:0003674;GO:0003824;GO:0004853;GO:0005575;GO:0005622;GO:0005623;GO:0005737;GO:0006082;GO:0006520;GO:0006536;GO:0006725;GO:0006778;GO:0006779;GO:0006780;GO:0006782;GO:0006783;GO:0006807;GO:0008150;GO:0008152;GO:0009058;GO:0009064;GO:0009987;GO:0016053;GO:0016829;GO:0016830;GO:0016831;GO:0018130;GO:0019353;GO:0019438;GO:0019752;GO:0033013;GO:0033014;GO:0033526;GO:0034641;GO:0042168;GO:0042440;GO:…	Cytoplasmic
3	6.9	46.794	7.3166	9763100	3	2	2	3	AFT93363.1	citrate synthase [Francisella tularensis subsp. holarctica FSC200]	FTS_1744	gltA	Energy production and conversion	C	COG0372	GltA	Citrate synthase	2-Oxocarboxylic acid metabolism;Biosynthesis of amino acids;Biosynthesis of antibiotics;Biosynthesis of secondary metabolites;Carbon metabolism;Citrate cycle (TCA cycle);Glyoxylate and dicarboxylate metabolism;Metabolic pathways;Microbial metabolism in diverse environments	CS, citrate synthase [EC:2.3.3.1]	K01647	citrate synthase	GO:0003674;GO:0003824;GO:0004108;GO:0005575;GO:0005622;GO:0005623;GO:0005737;GO:0005829;GO:0005886;GO:0006091;GO:0006099;GO:0008150;GO:0008152;GO:0009060;GO:0009987;GO:0015980;GO:0016020;GO:0016740;GO:0016746;GO:0044237;GO:0044238;GO:0044424;GO:0044444;GO:0044464;GO:0044710;GO:0045333;GO:0046912;GO:0055114;GO:0071944	Cytoplasmic
2	16.8	22.456	6.9938	14145000	1	1	2	2	AFT92854.1	hypothetical protein FTS_1048 [Francisella tularensis subsp. holarctica FSC200]	FTS_1048		Function unknown	S							cbs domain containing protein		Cytoplasmic
2	17.8	14.736	6.9933	38119000	2	2	2	2	AFT92937.1	30S ribosomal protein S9 [Francisella tularensis subsp. holarctica FSC200]	FTS_1162	rpsI	Translation, ribosomal structure and biogenesis	J	COG0103	RpsI	Ribosomal protein S9	Ribosome	RP-S9, small subunit ribosomal protein S9	K02996	30S ribosomal protein S9	GO:0003674;GO:0003735;GO:0005198;GO:0005575;GO:0005623;GO:0005886;GO:0006412;GO:0008150;GO:0008152;GO:0009058;GO:0009059;GO:0009987;GO:0010467;GO:0016020;GO:0019538;GO:0034645;GO:0043170;GO:0044237;GO:0044238;GO:0044249;GO:0044260;GO:0044267;GO:0044464;GO:0071704;GO:0071944;GO:1901576	Cytoplasmic
2	4.3	43.509	6.8756	30653000	2	2	1	2	AFT93287.1	drug:H+ antiporter-1 (DHA1) family protein [Francisella tularensis subsp. holarctica FSC200]	FTS_1643		Carbohydrate transport and metabolism;Amino acid transport and metabolism;Inorganic ion transport and metabolism;General function prediction only	E;G;P;R	COG0477	ProP	MFS family permease		bcr, tcaB, MFS transporter, DHA1 family, multidrug resistance protein	K07552	Multidrug resistance protein MdtL	GO:0005575;GO:0005623;GO:0005886;GO:0016020;GO:0044464;GO:0071944	CytoplasmicMembrane
2	13.2	25.842	6.6447	19580000	2	1	2	2	AFT92574.1	hypothetical protein FTS_0694 [Francisella tularensis subsp. holarctica FSC200]	FTS_0694												CytoplasmicMembrane
2	23.6	14.607	6.608	15076000	2	2	1	2	AFT92959.1	hypothetical protein FTS_1192 [Francisella tularensis subsp. holarctica FSC200]	FTS_1192												Unknown
4	8	35.16	6.5462	14654000	2	3	3	4	AFT92172.1	LPS fatty acid acyltransferase [Francisella tularensis subsp. holarctica FSC200]	FTS_0175	ddg	Lipid transport and metabolism	I	COG1560	HtrB	Lauroyl/myristoyl acyltransferase	Lipopolysaccharide biosynthesis;Metabolic pathways	lpxL, Kdo2-lipid IVA lauroyltransferase [EC:2.3.1.241]	K02517	Lipid A biosynthesis lauroyl	GO:0000271;GO:0003674;GO:0003824;GO:0005575;GO:0005623;GO:0005886;GO:0005975;GO:0005976;GO:0006629;GO:0006643;GO:0006644;GO:0006664;GO:0006793;GO:0006796;GO:0008150;GO:0008152;GO:0008610;GO:0008653;GO:0008654;GO:0009058;GO:0009059;GO:0009103;GO:0009244;GO:0009245;GO:0009247;GO:0009311;GO:0009312;GO:0009987;GO:0016020;GO:0016051;GO:0016740;GO:0019637;GO:0033692;GO:0034637;GO:0034645;GO:0043170;GO:…	CytoplasmicMembrane
3	7.8	46.274	6.5106	40165000	2	3	2	3	AFT92604.1	2-octaprenyl-3-methyl-6-methoxy-1,4-benzoquinol hydroxylase [Francisella tularensis subsp. holarctica FSC200]	FTS_0727	ubiF	Coenzyme transport and metabolism;Energy production and conversion	C;H	COG0654	UbiH	2-polyprenyl-6-methoxyphenol hydroxylase and related FAD-dependent oxidoreductases	Biosynthesis of secondary metabolites;Metabolic pathways;Ubiquinone and other terpenoid-quinone biosynthesis	ubiI, 2-octaprenylphenol hydroxylase [EC:1.14.13.-]	K18800	hydroxylase	GO:0003674;GO:0003824;GO:0004497;GO:0006732;GO:0006733;GO:0006743;GO:0006744;GO:0008150;GO:0008152;GO:0008682;GO:0009058;GO:0009108;GO:0009987;GO:0016491;GO:0016705;GO:0016709;GO:0042180;GO:0042181;GO:0042375;GO:0044237;GO:0044249;GO:0044281;GO:0044283;GO:0044710;GO:0044711;GO:0045426;GO:0051186;GO:0051188;GO:0055114;GO:0071704;GO:1901576;GO:1901661;GO:1901663	Cytoplasmic
2	4.7	45.842	6.5089	87045000	2	2	2	2	AFT92066.1	serine permease [Francisella tularensis subsp. holarctica FSC200]	FTS_0023	sdaC	Amino acid transport and metabolism	E	COG0814	SdaC	Amino acid permease		sdaC, serine transporter	K03837	Serine transporter	GO:0005575;GO:0005623;GO:0005886;GO:0005887;GO:0016020;GO:0016021;GO:0031224;GO:0031226;GO:0044425;GO:0044459;GO:0044464;GO:0071944	CytoplasmicMembrane
3	18.2	30.117	6.1832	39850000	2	2	2	2	AFT93180.1	2-dehydro-3-deoxyphosphooctonate aldolase [Francisella tularensis subsp. holarctica FSC200]	FTS_1499	kdsA	Cell wall/membrane/envelope biogenesis	M	COG2877	KdsA	3-deoxy-D-manno-octulosonic acid (KDO) 8-phosphate synthase	Lipopolysaccharide biosynthesis;Metabolic pathways	kdsA, 2-dehydro-3-deoxyphosphooctonate aldolase (KDO 8-P synthase) [EC:2.5.1.55]	K01627	Phospho-2-dehydro-3-deoxyoctonate aldolase	GO:0005575;GO:0005622;GO:0005623;GO:0005737;GO:0044424;GO:0044464	Cytoplasmic
3	14.5	27.917	6.1626	20497000	2	2	3	2	AFT92083.1	dihydroorotate oxidase [Francisella tularensis subsp. holarctica FSC200]	FTS_0044	pyrD	Nucleotide transport and metabolism	F				Metabolic pathways;Pyrimidine metabolism	DHODH, dihydroorotate dehydrogenase [EC:1.3.5.2]	K00254	Dihydroorotate dehydrogenase	GO:0005575;GO:0005622;GO:0005623;GO:0005737;GO:0044424;GO:0044464	Unknown
2	3.3	52.393	6.1529	19593000	1	1	2	2	AFT92611.1	hypothetical protein FTS_0737 [Francisella tularensis subsp. holarctica FSC200]	FTS_0737												CytoplasmicMembrane
2	3.9	76.478	6.0169	111260000	2	2	2	2	AFT93459.1	competence protein [Francisella tularensis subsp. holarctica FSC200]	FTS_1866		General function prediction only	R	COG0658;COG2333	ComEC	Predicted membrane metal-binding protein, Metal-dependent hydrolase, beta-lactamase superfamily II		comEC, competence protein ComEC	K02238	Competence protein		CytoplasmicMembrane
2	6.1	45.787	5.9517	15426000	2	2	1	2	AFT92700.1	dicarboxylate/amino acid:cation (Na+ or H+) symporter [Francisella tularensis subsp. holarctica FSC200]	FTS_0853		Amino acid transport and metabolism	E	COG1823	TcyP	L-cystine uptake protein TcyP, sodium:dicarboxylate symporter family		uncharacterized protein	K06956	symporter	GO:0003674;GO:0005215;GO:0005310;GO:0005342;GO:0005343;GO:0006810;GO:0006811;GO:0006812;GO:0006814;GO:0006820;GO:0006835;GO:0008150;GO:0008324;GO:0008509;GO:0008514;GO:0009987;GO:0015075;GO:0015077;GO:0015081;GO:0015291;GO:0015293;GO:0015294;GO:0015296;GO:0015370;GO:0015672;GO:0015711;GO:0015849;GO:0017153;GO:0022804;GO:0022857;GO:0022890;GO:0022891;GO:0022892;GO:0030001;GO:0034220;GO:0035725;GO:…	CytoplasmicMembrane
2	19.5	9.0716	5.9481	49634000	2	2	2	2	AFT93326.1	30S ribosomal protein S16 [Francisella tularensis subsp. holarctica FSC200]	FTS_1695	rpsP	Translation, ribosomal structure and biogenesis	J	COG0228	RpsP	Ribosomal protein S16	Ribosome	RP-S16, small subunit ribosomal protein S16	K02959	30s ribosomal protein s16	GO:0000028;GO:0003674;GO:0003676;GO:0003677;GO:0003735;GO:0003824;GO:0004518;GO:0004519;GO:0004520;GO:0004536;GO:0005198;GO:0005488;GO:0005575;GO:0005622;GO:0005623;GO:0005737;GO:0005829;GO:0005840;GO:0005886;GO:0006139;GO:0006412;GO:0006725;GO:0006807;GO:0006996;GO:0008150;GO:0008152;GO:0009058;GO:0009059;GO:0009987;GO:0010467;GO:0015935;GO:0016020;GO:0016043;GO:0016787;GO:0016788;GO:0019538;GO:…	Cytoplasmic
2	20.7	14.425	5.7882	33777000	2	2	2	2	AFT92317.1	ArsR family transcriptional regulator [Francisella tularensis subsp. holarctica FSC200]	FTS_0361	arsR	Transcription	K							HTH_ARSR		Cytoplasmic
2	15.7	23.434	5.7349	24062000	2	2	2	2	AFT92286.1	dephospho-CoA kinase [Francisella tularensis subsp. holarctica FSC200]	FTS_0307	coaE	Coenzyme transport and metabolism	H	COG0237	CoaE	Dephospho-CoA kinase	Metabolic pathways;Pantothenate and CoA biosynthesis	coaE, dephospho-CoA kinase [EC:2.7.1.24]	K00859	Catalyzes the phosphorylation of the 3'-hydroxyl group of dephosphocoenzyme A to form coenzyme A (By similarity)	GO:0000166;GO:0001882;GO:0001884;GO:0002135;GO:0003674;GO:0003824;GO:0004140;GO:0005488;GO:0005575;GO:0005622;GO:0005623;GO:0005737;GO:0005829;GO:0006139;GO:0006163;GO:0006164;GO:0006725;GO:0006732;GO:0006753;GO:0006793;GO:0006796;GO:0006807;GO:0008150;GO:0008152;GO:0009058;GO:0009108;GO:0009116;GO:0009117;GO:0009119;GO:0009150;GO:0009152;GO:0009163;GO:0009165;GO:0009259;GO:0009260;GO:0009987;GO:…	Cytoplasmic
3	22.2	18.592	5.5428	24446000	3	1	2	1	AFT92277.1	hypothetical protein FTS_0293 [Francisella tularensis subsp. holarctica FSC200]	FTS_0293												Cytoplasmic
2	7.1	34.318	5.5372	25887000	1	1	2	2	AFT93458.1	putative acyltransferase [Francisella tularensis subsp. holarctica FSC200]	FTS_1865	plsC	Lipid transport and metabolism	I							Acyltransferase	GO:0005575;GO:0005623;GO:0005886;GO:0016020;GO:0044464;GO:0071944	CytoplasmicMembrane
3	21.9	24.502	5.4889	21208000	2	3	3	3	AFT92999.1	dethiobiotin synthetase [Francisella tularensis subsp. holarctica FSC200]	FTS_1247	bioD	Coenzyme transport and metabolism	H	COG0132	BioD	Dethiobiotin synthetase	Biotin metabolism;Metabolic pathways	bioD, dethiobiotin synthetase [EC:6.3.3.3]	K01935	Catalyzes a mechanistically unusual reaction, the ATP- dependent insertion of CO2 between the N7 and N8 nitrogen atoms of 7,8-diaminopelargonic acid (DAPA) to form an ureido ring (By similarity)	GO:0003674;GO:0003824;GO:0004141;GO:0005575;GO:0005622;GO:0005623;GO:0005737;GO:0006082;GO:0006766;GO:0006767;GO:0006768;GO:0006790;GO:0006807;GO:0008150;GO:0008152;GO:0009058;GO:0009102;GO:0009110;GO:0009987;GO:0016053;GO:0016874;GO:0016879;GO:0016882;GO:0018130;GO:0019752;GO:0032787;GO:0034641;GO:0042364;GO:0043436;GO:0043603;GO:0043604;GO:0044237;GO:0044249;GO:0044271;GO:0044272;GO:0044281;GO:…	Cytoplasmic
3	19.5	19.668	5.4763	81651000	3	2	2	2	AFT92806.1	AhpC/TSA family protein [Francisella tularensis subsp. holarctica FSC200]	FTS_0990		Posttranslational modification, protein turnover, chaperones	O							Peroxiredoxin		Unknown
2	26.5	9.8514	5.4101	11132000	2	2	1	1	AFT92232.1	30S ribosomal protein S17 [Francisella tularensis subsp. holarctica FSC200]	FTS_0242	rpsQ	Translation, ribosomal structure and biogenesis	J	COG0186	RpsQ	Ribosomal protein S17	Ribosome	RP-S17, small subunit ribosomal protein S17	K02961	One of the primary rRNA binding proteins, it binds specifically to the 5'-end of 16S ribosomal	GO:0003674;GO:0003735;GO:0005198;GO:0005575;GO:0005623;GO:0005886;GO:0006412;GO:0008150;GO:0008152;GO:0009058;GO:0009059;GO:0009987;GO:0010467;GO:0016020;GO:0019538;GO:0034645;GO:0040007;GO:0043170;GO:0044237;GO:0044238;GO:0044249;GO:0044260;GO:0044267;GO:0044464;GO:0071704;GO:0071944;GO:1901576	Cytoplasmic
4	7.8	77.73	5.392	9104100	3	3	2	1	AFT92221.1	elongation factor G [Francisella tularensis subsp. holarctica FSC200]	FTS_0231	fusA	Translation, ribosomal structure and biogenesis	J	COG0480	FusA	Translation elongation factor EF-G, a GTPase		fusA, elongation factor G	K02355	Catalyzes the GTP-dependent ribosomal translocation step during translation elongation. During this step, the ribosome changes from the pre-translocational (PRE) to the post- translocational (POST) state as the newly formed A-site-bound peptidyl-tRNA and P-site-bound deacylated tRNA move to the P and E sites, respectively. Catalyzes the coordinated movement of the two tRNA molecules, the mRNA and…	GO:0003674;GO:0003676;GO:0003723;GO:0003746;GO:0005488;GO:0005575;GO:0005622;GO:0005623;GO:0005737;GO:0006412;GO:0006414;GO:0008135;GO:0008150;GO:0008152;GO:0009058;GO:0009059;GO:0009987;GO:0010467;GO:0019538;GO:0034645;GO:0043170;GO:0044237;GO:0044238;GO:0044249;GO:0044260;GO:0044267;GO:0044424;GO:0044464;GO:0071704;GO:0097159;GO:1901363;GO:1901576	Cytoplasmic
2	3.8	45.941	5.3787	14771000	2	2	2	2	AFT93471.1	tRNA processing ribonuclease BN [Francisella tularensis subsp. holarctica FSC200]	FTS_1887	rbn	Function unknown	S	COG1295	BrkB	Uncharacterized membrane protein, BrkB/YihY/UPF0761 family (not an RNase)		membrane protein	K07058	UPF0761 membrane protein	GO:0005575;GO:0005623;GO:0005886;GO:0016020;GO:0044464;GO:0071944	CytoplasmicMembrane
2	9.5	21.729	5.2523	11716000	1	2	2	2	AFT93054.1	hypothetical protein FTS_1324 [Francisella tularensis subsp. holarctica FSC200]	FTS_1324												CytoplasmicMembrane
2	16.7	14.263	5.2087	17166000	2	2	2	2	AFT92529.1	hypothetical protein FTS_0639 [Francisella tularensis subsp. holarctica FSC200]	FTS_0639												CytoplasmicMembrane
3	18.6	26.357	5.1423	2690900000	2	3	3	2	AFT92896.1	3-oxoacyl-(acyl-carrier-protein) reductase [Francisella tularensis subsp. holarctica FSC200]	FTS_1110	fabG	Lipid transport and metabolism;Secondary metabolites biosynthesis, transport and catabolism;General function prediction only	I;Q;R	COG1028	FabG	NAD(P)-dependent dehydrogenase, short-chain alcohol dehydrogenase family	Biosynthesis of antibiotics;Biosynthesis of unsaturated fatty acids;Biotin metabolism;Fatty acid metabolism;Galactose metabolism;Metabolic pathways	fabG, 3-oxoacyl-[acyl-carrier protein] reductase [EC:1.1.1.100]	K00059	reductase	GO:0000166;GO:0003674;GO:0003824;GO:0004312;GO:0004316;GO:0005488;GO:0005575;GO:0005623;GO:0005886;GO:0006082;GO:0006461;GO:0006629;GO:0006631;GO:0006633;GO:0006766;GO:0006767;GO:0006768;GO:0006790;GO:0006807;GO:0008150;GO:0008152;GO:0008610;GO:0009058;GO:0009059;GO:0009102;GO:0009110;GO:0009273;GO:0009987;GO:0016020;GO:0016043;GO:0016053;GO:0016491;GO:0016614;GO:0016616;GO:0016740;GO:0016746;GO:…	Cytoplasmic
4	15.4	40.828	5.0087	25931000	2	2	2	3	AFT93090.1	undecaprenyldiphospho-muramoylpentapeptide beta-N- acetylglucosaminyltransferase [Francisella tularensis subsp. holarctica FSC200]	FTS_1379	murG	Cell wall/membrane/envelope biogenesis	M	COG0707	MurG	UDP-N-acetylglucosamine:LPS N-acetylglucosamine transferase	Metabolic pathways;Peptidoglycan biosynthesis;Vancomycin resistance	murG, UDP-N-acetylglucosamine--N-acetylmuramyl-(pentapeptide) pyrophosphoryl-undecaprenol N-acetylglucosamine transferase [EC:2.4.1.227]	K02563	Cell wall formation. Catalyzes the transfer of a GlcNAc subunit on undecaprenyl-pyrophosphoryl-MurNAc-pentapeptide (lipid intermediate I) to form undecaprenyl-pyrophosphoryl-MurNAc- (pentapeptide)GlcNAc (lipid intermediate II) (By similarity)	GO:0000270;GO:0003674;GO:0003824;GO:0005575;GO:0005623;GO:0005886;GO:0006022;GO:0006023;GO:0006024;GO:0006807;GO:0008150;GO:0008152;GO:0008194;GO:0008375;GO:0009058;GO:0009059;GO:0009252;GO:0009273;GO:0009987;GO:0016020;GO:0016740;GO:0016757;GO:0016758;GO:0030203;GO:0034645;GO:0040007;GO:0042546;GO:0043170;GO:0044036;GO:0044038;GO:0044085;GO:0044237;GO:0044249;GO:0044260;GO:0044464;GO:0044699;GO:…	CytoplasmicMembrane
3	34	11.221	4.9139	7940900	3	1	2	1	AFT93049.1	hypothetical protein FTS_1318 [Francisella tularensis subsp. holarctica FSC200]	FTS_1318												Unknown
2	11.2	33.163	4.8981	8572600	2	1	2	2	AFT92136.1	branched-chain amino acid aminotransferase protein (class IV) [Francisella tularensis subsp. holarctica FSC200]	FTS_0122	ilvE	Amino acid transport and metabolism;Coenzyme transport and metabolism	E;H	COG0115	IlvE	Branched-chain amino acid aminotransferase/4-amino-4-deoxychorismate lyase	2-Oxocarboxylic acid metabolism;Biosynthesis of amino acids;Biosynthesis of antibiotics;Biosynthesis of secondary metabolites;Cysteine and methionine metabolism;Metabolic pathways;Pantothenate and CoA biosynthesis;Valine, leucine and isoleucine biosynthesis;Valine, leucine and isoleucine degradation	E2.6.1.42, branched-chain amino acid aminotransferase [EC:2.6.1.42]	K00826	Branched-chain amino acid aminotransferase	GO:0003674;GO:0003824;GO:0004084;GO:0005488;GO:0005515;GO:0006082;GO:0006520;GO:0006531;GO:0006532;GO:0006551;GO:0006573;GO:0006807;GO:0008150;GO:0008152;GO:0008483;GO:0008652;GO:0009058;GO:0009066;GO:0009067;GO:0009081;GO:0009082;GO:0009098;GO:0009099;GO:0009987;GO:0016053;GO:0016740;GO:0016769;GO:0019752;GO:0042802;GO:0043436;GO:0043648;GO:0043650;GO:0044237;GO:0044238;GO:0044249;GO:0044281;GO:…	Cytoplasmic
2	5.1	43.813	4.7829	16300000	1	1	2	2	AFT93407.1	drug:H+ antiporter-1 (DHA1) family protein [Francisella tularensis subsp. holarctica FSC200]	FTS_1792		Carbohydrate transport and metabolism	G							Sugar (and other) transporter	GO:0006810;GO:0006855;GO:0008150;GO:0009987;GO:0015893;GO:0042221;GO:0042493;GO:0044699;GO:0044763;GO:0044765;GO:0050896;GO:0051179;GO:0051234;GO:0055085	CytoplasmicMembrane
2	20.5	5.1802	4.7482	16215000	2	1	2	1	AFT92168.1	50S ribosomal protein L34 [Francisella tularensis subsp. holarctica FSC200]	FTS_0171	rpmH	Translation, ribosomal structure and biogenesis	J	COG0230	RpmH	Ribosomal protein L34	Ribosome	RP-L34, large subunit ribosomal protein L34	K02914	50s ribosomal protein l34	GO:0003674;GO:0003735;GO:0005198;GO:0006412;GO:0008150;GO:0008152;GO:0009058;GO:0009059;GO:0009987;GO:0010467;GO:0019538;GO:0034645;GO:0043170;GO:0044237;GO:0044238;GO:0044249;GO:0044260;GO:0044267;GO:0071704;GO:1901576	Cytoplasmic
2	6	46.784	4.5554	7995400	2	2	2	1	AFT93311.1	glutamyl-tRNA reductase [Francisella tularensis subsp. holarctica FSC200]	FTS_1679	hemA	Coenzyme transport and metabolism	H	COG0373	HemA	Glutamyl-tRNA reductase	Biosynthesis of secondary metabolites;Metabolic pathways;Microbial metabolism in diverse environments;Porphyrin and chlorophyll metabolism	hemA, glutamyl-tRNA reductase [EC:1.2.1.70]	K02492	Catalyzes the NADPH-dependent reduction of glutamyl- tRNA(Glu) to glutamate 1-semialdehyde (GSA) (By similarity)	GO:0003674;GO:0003824;GO:0006725;GO:0006778;GO:0006779;GO:0006807;GO:0008150;GO:0008152;GO:0008883;GO:0009058;GO:0009987;GO:0016491;GO:0016620;GO:0016903;GO:0018130;GO:0019438;GO:0033013;GO:0033014;GO:0034641;GO:0040007;GO:0044237;GO:0044249;GO:0044271;GO:0044710;GO:0046483;GO:0051186;GO:0051188;GO:0055114;GO:0071704;GO:1901360;GO:1901362;GO:1901564;GO:1901566;GO:1901576	Cytoplasmic
2	6	35.074	4.5181	7273900	2	2	2	2	AFT92511.1	DNA-directed RNA polymerase subunit alpha [Francisella tularensis subsp. holarctica FSC200]	FTS_0614	rpoA2	Transcription	K	COG0202	RpoA	DNA-directed RNA polymerase, alpha subunit/40 kD subunit	Metabolic pathways;Purine metabolism;Pyrimidine metabolism;RNA polymerase	rpoA, DNA-directed RNA polymerase subunit alpha [EC:2.7.7.6]	K03040	DNA-dependent RNA polymerase catalyzes the transcription of DNA into RNA using the four ribonucleoside triphosphates as substrates (By similarity)	GO:0005575;GO:0005618;GO:0005622;GO:0005623;GO:0005737;GO:0005829;GO:0005886;GO:0008150;GO:0016020;GO:0030312;GO:0040007;GO:0044424;GO:0044444;GO:0044464;GO:0071944	Cytoplasmic
2	5	45.282	4.4002	12465000	2	2	1	2	AFT92584.1	serine hydroxymethyltransferase [Francisella tularensis subsp. holarctica FSC200]	FTS_0704	glyA	Amino acid transport and metabolism	E	COG0112	GlyA	Glycine/serine hydroxymethyltransferase	Biosynthesis of amino acids;Biosynthesis of antibiotics;Biosynthesis of secondary metabolites;Carbon metabolism;Cyanoamino acid metabolism;Glycine, serine and threonine metabolism;Glyoxylate and dicarboxylate metabolism;Metabolic pathways;Methane metabolism;Microbial metabolism in diverse environments;One carbon pool by folate	glyA, glycine hydroxymethyltransferase [EC:2.1.2.1]	K00600	Catalyzes the reversible interconversion of serine and glycine with tetrahydrofolate (THF) serving as the one-carbon carrier. This reaction serves as the major source of one-carbon groups required for the biosynthesis of purines, thymidylate, methionine, and other important biomolecules. Also exhibits THF- independent aldolase activity toward beta-hydroxyamino acids, producing glycine and aldehyd…	GO:0003674;GO:0003824;GO:0004372;GO:0005488;GO:0005575;GO:0005618;GO:0005622;GO:0005623;GO:0005737;GO:0005829;GO:0005886;GO:0006082;GO:0006520;GO:0006544;GO:0006545;GO:0006546;GO:0006563;GO:0006565;GO:0006730;GO:0006807;GO:0006950;GO:0006952;GO:0008150;GO:0008152;GO:0008270;GO:0008652;GO:0009056;GO:0009058;GO:0009063;GO:0009069;GO:0009070;GO:0009071;GO:0009607;GO:0009987;GO:0016020;GO:0016053;GO:…	Cytoplasmic
2	5.9	41.49	4.3265	106750000	2	2	2	2	AFT92817.1	radical SAM superfamily protein [Francisella tularensis subsp. holarctica FSC200]	FTS_1004		Translation, ribosomal structure and biogenesis	J	COG0820	RlmN	Adenine C2-methylase RlmN of 23S rRNA A2503 and tRNA A37		rlmN, 23S rRNA (adenine2503-C2)-methyltransferase [EC:2.1.1.192]	K06941	Specifically methylates position 2 of adenine 2503 in 23S rRNA and position 2 of adenine 37 in tRNAs. m2A2503 modification seems to play a crucial role in the proofreading step occurring at the peptidyl transferase center and thus would serve to optimize ribosomal fidelity (By similarity)	GO:0000049;GO:0000154;GO:0001510;GO:0002935;GO:0003674;GO:0003676;GO:0003723;GO:0003824;GO:0005488;GO:0005575;GO:0005622;GO:0005623;GO:0005737;GO:0006139;GO:0006364;GO:0006396;GO:0006399;GO:0006400;GO:0006725;GO:0006807;GO:0008033;GO:0008150;GO:0008152;GO:0008168;GO:0008169;GO:0008173;GO:0008175;GO:0008649;GO:0008757;GO:0009451;GO:0009987;GO:0010467;GO:0016070;GO:0016072;GO:0016426;GO:0016433;GO:…	Cytoplasmic
2	6.6	36.054	3.954	21707000	2	2	2	2	AFT93265.1	cell division protein, signal recognition particle GTPase [Francisella tularensis subsp. holarctica FSC200]	FTS_1616	ftsY	Intracellular trafficking, secretion, and vesicular transport	U	COG0552	FtsY	Signal recognition particle GTPase	Bacterial secretion system;Protein export;Quorum sensing	ftsY, fused signal recognition particle receptor	K03110	Involved in targeting and insertion of nascent membrane proteins into the cytoplasmic membrane. Acts as a receptor for the complex formed by the signal recognition particle (SRP) and the ribosome-nascent chain (RNC). Interaction with SRP-RNC leads to the transfer of the RNC complex to the Sec translocase for insertion into the membrane, the hydrolysis of GTP by both Ffh and FtsY, and the dissocia…	GO:0000166;GO:0001882;GO:0001883;GO:0003674;GO:0003824;GO:0003924;GO:0005488;GO:0005525;GO:0005575;GO:0005618;GO:0005622;GO:0005623;GO:0005737;GO:0005829;GO:0005886;GO:0006139;GO:0006152;GO:0006163;GO:0006184;GO:0006195;GO:0006605;GO:0006612;GO:0006613;GO:0006614;GO:0006725;GO:0006753;GO:0006793;GO:0006796;GO:0006807;GO:0006810;GO:0006886;GO:0008104;GO:0008150;GO:0008152;GO:0009056;GO:0009116;GO:…	Cytoplasmic
2	20	10.272	3.9222	9596600	1	1	2	2	AFT93306.1	co-chaperonin GroES [Francisella tularensis subsp. holarctica FSC200]	FTS_1671	groES	Posttranslational modification, protein turnover, chaperones	O	COG0234	GroES	Co-chaperonin GroES (HSP10)		groES, chaperonin GroES	K04078	Binds to Cpn60 in the presence of Mg-ATP and suppresses the ATPase activity of the latter (By similarity)	GO:0000003;GO:0003674;GO:0005488;GO:0005515;GO:0005575;GO:0005576;GO:0005618;GO:0005622;GO:0005623;GO:0005737;GO:0005829;GO:0005886;GO:0006355;GO:0006457;GO:0006461;GO:0006950;GO:0008150;GO:0008152;GO:0009266;GO:0009408;GO:0009628;GO:0009636;GO:0009889;GO:0009987;GO:0010468;GO:0010556;GO:0016020;GO:0016032;GO:0016043;GO:0019058;GO:0019067;GO:0019068;GO:0019219;GO:0019222;GO:0019538;GO:0022607;GO:…	Cytoplasmic
2	4.8	44.382	3.8575	8368700	1	1	2	2	AFT92331.1	aspartate aminotransferase [Francisella tularensis subsp. holarctica FSC200]	FTS_0376	aspC1	Amino acid transport and metabolism	E	COG0436	AspB	Aspartate/methionine/tyrosine aminotransferase	2-Oxocarboxylic acid metabolism;Alanine, aspartate and glutamate metabolism;Arginine and proline metabolism;Arginine biosynthesis;Biosynthesis of amino acids;Biosynthesis of antibiotics;Biosynthesis of secondary metabolites;Cysteine and methionine metabolism;Metabolic pathways;Phenylalanine metabolism;Phenylalanine, tyrosine and tryptophan biosynthesis	aspB, aspartate aminotransferase [EC:2.6.1.1]	K00812	Aminotransferase	GO:0003674;GO:0003824;GO:0004021;GO:0004069;GO:0005575;GO:0005622;GO:0005623;GO:0005737;GO:0006082;GO:0006090;GO:0006520;GO:0006522;GO:0006523;GO:0006531;GO:0006532;GO:0006807;GO:0006950;GO:0006974;GO:0008150;GO:0008152;GO:0008483;GO:0008652;GO:0009058;GO:0009066;GO:0009067;GO:0009078;GO:0009079;GO:0009636;GO:0009987;GO:0016053;GO:0016740;GO:0016769;GO:0019272;GO:0019752;GO:0030632;GO:0032787;GO:…	Cytoplasmic
2	2.9	65.033	3.7558	38502000	1	2	2	1	AFT92919.1;AFT92131.1	hypothetical protein FTS_1137 [Francisella tularensis subsp. holarctica FSC200];hypothetical protein FTS_0109 [Francisella tularensis subsp. holarctica FSC200]	FTS_1137;FTS_0109												Cytoplasmic
3	12	39.299	3.7403	17562000	3	2	2	1	AFT92809.1	phosphoserine aminotransferase [Francisella tularensis subsp. holarctica FSC200]	FTS_0993	serC	Coenzyme transport and metabolism;Amino acid transport and metabolism	E;H	COG1932	SerC	Phosphoserine aminotransferase	Biosynthesis of amino acids;Biosynthesis of antibiotics;Carbon metabolism;Glycine, serine and threonine metabolism;Metabolic pathways;Methane metabolism;Microbial metabolism in diverse environments;Vitamin B6 metabolism	serC, phosphoserine aminotransferase [EC:2.6.1.52]	K00831	Catalyzes the reversible conversion of 3- phosphohydroxypyruvate to phosphoserine and of 3-hydroxy-2-oxo-4- phosphonooxybutanoate to phosphohydroxythreonine (By similarity)	GO:0003674;GO:0003824;GO:0004648;GO:0005575;GO:0005622;GO:0005623;GO:0005737;GO:0006082;GO:0006520;GO:0006563;GO:0006564;GO:0006732;GO:0006793;GO:0006796;GO:0006807;GO:0008150;GO:0008152;GO:0008483;GO:0008652;GO:0009058;GO:0009069;GO:0009070;GO:0009108;GO:0009987;GO:0016053;GO:0016740;GO:0016769;GO:0019637;GO:0019752;GO:0042822;GO:0042823;GO:0043436;GO:0044237;GO:0044238;GO:0044249;GO:0044281;GO:…	Cytoplasmic
2	9.3	26.373	3.6201	27126000	2	2	2	2	AFT93452.1	cell division protein FtsQ [Francisella tularensis subsp. holarctica FSC200]	FTS_1859	ftsQ	Cell cycle control, cell division, chromosome partitioning	D	COG1589	FtsQ	Cell division septal protein FtsQ		ftsQ, cell division protein FtsQ	K03589	Essential cell division protein. May link together the upstream cell division proteins, which are predominantly cytoplasmic, with the downstream cell division proteins, which are predominantly periplasmic. May control correct divisome assembly (By similarity)	GO:0000003;GO:0000910;GO:0000917;GO:0005575;GO:0005623;GO:0005886;GO:0005887;GO:0007049;GO:0008150;GO:0009987;GO:0016020;GO:0016021;GO:0016043;GO:0019954;GO:0022402;GO:0022607;GO:0031224;GO:0031226;GO:0032153;GO:0032155;GO:0032505;GO:0032506;GO:0043093;GO:0044085;GO:0044425;GO:0044459;GO:0044464;GO:0044699;GO:0044763;GO:0051301;GO:0071840;GO:0071944;GO:0090529	Unknown
3	8.8	47.064	3.4777	91344000	3	3	3	3	AFT93004.1	glutamate-1-semialdehyde aminotransferase [Francisella tularensis subsp. holarctica FSC200]	FTS_1255	hemL	Coenzyme transport and metabolism	H	COG0001	HemL	Glutamate-1-semialdehyde aminotransferase	Biosynthesis of secondary metabolites;Metabolic pathways;Microbial metabolism in diverse environments;Porphyrin and chlorophyll metabolism	hemL, glutamate-1-semialdehyde 2,1-aminomutase [EC:5.4.3.8]	K01845	Glutamate-1-semialdehyde aminotransferase	GO:0003674;GO:0003824;GO:0005575;GO:0005622;GO:0005623;GO:0005737;GO:0005886;GO:0006725;GO:0006778;GO:0006779;GO:0006807;GO:0008150;GO:0008152;GO:0009058;GO:0009987;GO:0016020;GO:0016853;GO:0016866;GO:0016869;GO:0018130;GO:0019438;GO:0033013;GO:0033014;GO:0034641;GO:0040007;GO:0044237;GO:0044249;GO:0044271;GO:0044424;GO:0044464;GO:0046483;GO:0051186;GO:0051188;GO:0071704;GO:0071944;GO:1901360;GO:…	Cytoplasmic
2	6.5	41.674	3.1568	16011000	2	2	2	2	AFT92054.1	DNA polymerase III, beta subunit [Francisella tularensis subsp. holarctica FSC200]	FTS_0001	dnaN	Replication, recombination and repair	L	COG0592	DnaN	DNA polymerase III sliding clamp (beta) subunit, PCNA homolog	DNA replication;Homologous recombination;Metabolic pathways;Mismatch repair;Purine metabolism;Pyrimidine metabolism	DPO3B, DNA polymerase III subunit beta [EC:2.7.7.7]	K02338	DNA polymerase III is a complex, multichain enzyme responsible for most of the replicative synthesis in bacteria. This DNA polymerase also exhibits 3' to 5' exonuclease activity. The beta chain is required for initiation of replication once it is clamped onto DNA, it slides freely (bidirectional and ATP- independent) along duplex DNA (By similarity)	GO:0003674;GO:0003824;GO:0003887;GO:0005575;GO:0005576;GO:0005618;GO:0005622;GO:0005623;GO:0005737;GO:0005829;GO:0006139;GO:0006259;GO:0006260;GO:0006261;GO:0006271;GO:0006725;GO:0006807;GO:0006950;GO:0006974;GO:0008150;GO:0008152;GO:0009058;GO:0009059;GO:0009360;GO:0009987;GO:0016740;GO:0016772;GO:0016779;GO:0022616;GO:0030312;GO:0032991;GO:0033554;GO:0034061;GO:0034641;GO:0034645;GO:0042575;GO:…	Cytoplasmic
3	22.8	37.966	3.013	65985000	3	3	1	1	AFT92285.1	tryptophanyl-tRNA synthetase [Francisella tularensis subsp. holarctica FSC200]	FTS_0304	trpS	Translation, ribosomal structure and biogenesis	J	COG0180	TrpS	Tryptophanyl-tRNA synthetase	Aminoacyl-tRNA biosynthesis	WARS, tryptophanyl-tRNA synthetase [EC:6.1.1.2]	K01867	Tryptophanyl-tRNA synthetase	GO:0005575;GO:0005622;GO:0005623;GO:0005737;GO:0044424;GO:0044464	Cytoplasmic
2	2.6	70.279	2.8591	34413000	1	1	2	2	AFT93119.1	excinuclease ABC subunit C [Francisella tularensis subsp. holarctica FSC200]	FTS_1421	uvrC	Replication, recombination and repair	L	COG0322	UvrC	Excinuclease UvrABC, nuclease subunit	Nucleotide excision repair	uvrC, excinuclease ABC subunit C	K03703	The UvrABC repair system catalyzes the recognition and processing of DNA lesions. UvrC both incises the 5' and 3' sides of the lesion. The N-terminal half is responsible for the 3' incision and the C-terminal half is responsible for the 5' incision (By similarity)	GO:0003674;GO:0003824;GO:0004518;GO:0004519;GO:0004520;GO:0004536;GO:0005575;GO:0005618;GO:0005622;GO:0005623;GO:0005737;GO:0005886;GO:0006139;GO:0006259;GO:0006281;GO:0006725;GO:0006807;GO:0006950;GO:0006974;GO:0008150;GO:0008152;GO:0009380;GO:0009381;GO:0009987;GO:0016020;GO:0016787;GO:0016788;GO:0030312;GO:0032991;GO:0033554;GO:0034641;GO:0040007;GO:0043170;GO:0043234;GO:0044237;GO:0044238;GO:…	Cytoplasmic
2	2	151.33	2.6586	15152000	2	1	2	1	AFT93332.1	DNA-directed RNA polymerase subunit beta [Francisella tularensis subsp. holarctica FSC200]	FTS_1701	rpoB	Transcription	K	COG0085	RpoB	DNA-directed RNA polymerase, beta subunit/140 kD subunit	Metabolic pathways;Purine metabolism;Pyrimidine metabolism;RNA polymerase	rpoB, DNA-directed RNA polymerase subunit beta [EC:2.7.7.6]	K03043	DNA-dependent RNA polymerase catalyzes the transcription of DNA into RNA using the four ribonucleoside triphosphates as substrates (By similarity)	GO:0003674;GO:0003824;GO:0003899;GO:0005575;GO:0005622;GO:0005623;GO:0005737;GO:0006139;GO:0006725;GO:0006807;GO:0008150;GO:0008152;GO:0009058;GO:0009059;GO:0009987;GO:0016020;GO:0016070;GO:0016740;GO:0016772;GO:0016779;GO:0018130;GO:0019438;GO:0032774;GO:0034062;GO:0034641;GO:0034654;GO:0043170;GO:0044237;GO:0044238;GO:0044249;GO:0044260;GO:0044271;GO:0044424;GO:0044464;GO:0046483;GO:0071704;GO:…	Cytoplasmic
2	6	32.459	2.488	83433000	1	2	1	2	AFT92311.1	4-hydroxybenzoate polyprenyltransferase [Francisella tularensis subsp. holarctica FSC200]	FTS_0349	ubiA	Coenzyme transport and metabolism	H	COG0382	UbiA	4-hydroxybenzoate polyprenyltransferase	Biosynthesis of secondary metabolites;Metabolic pathways;Ubiquinone and other terpenoid-quinone biosynthesis	ubiA, 4-hydroxybenzoate polyprenyltransferase [EC:2.5.1.39]	K03179	Synthesis of 3-octaprenyl-4-hydroxybenzoate (By similarity)	GO:0002094;GO:0003674;GO:0003824;GO:0004659;GO:0005575;GO:0005623;GO:0005886;GO:0006732;GO:0006733;GO:0006743;GO:0006744;GO:0008150;GO:0008152;GO:0008412;GO:0009058;GO:0009108;GO:0009987;GO:0016020;GO:0016740;GO:0016765;GO:0042180;GO:0042181;GO:0042375;GO:0044237;GO:0044249;GO:0044281;GO:0044283;GO:0044464;GO:0044710;GO:0044711;GO:0045426;GO:0051186;GO:0051188;GO:0071704;GO:0071944;GO:1901576;GO:…	CytoplasmicMembrane
2	27.9	14.403	2.3656	145920000	1	2	2	2	AFT92548.1	hypothetical protein FTS_0664 [Francisella tularensis subsp. holarctica FSC200]	FTS_0664												Cytoplasmic
